# Supplementary material for: Sex differences in the outcomes of stent implantation in mini-swine model
Source: PLoS One. 2018 Jan 29;13(1):e0192004. doi: 10.1371/journal.pone.0192004 (PMC5788368; doi:10.1371/journal.pone.0192004)
Supplement: S1 Table — (XLSX) [file pone.0192004.s004.xlsx]

## Sheet: Planar and Vessel Data
	Time Point (Days)	Treatment Group	Gender	Vessel	Configuration	Plane	Baseline Diameter (mm)	Balloon Diameter (mm)	B:A ratio	Post Implant Diameter (mm)	Lumen Area (mm2)	Neointimal Area (mm2)	Medial Area (mm2)	Artery Area (mm2)	Lumen Area / Artery Area Ratio	Neointimal Thickness (mm)	Area Percent Stenosis (%)	Injury	Inflammation	Endothelialization Score	Neointimal Fibrin Score	Neointimal Maturation	Adventitial Fibrosis
	3	BMS	M	LAD	Overlap	Proximal	2.96	3.1	1.0473	3.04	NA	NA	NA	NA	NA	NA	NA	0	1	2	1	0	0
	3	BMS	M	LAD	Overlap	Middle					NA	NA	NA	NA	NA	NA	NA	0	1	3	1	0	0
	3	BMS	M	LAD	Overlap	Distal	2.7	3	1.11111	2.73	NA	NA	NA	NA	NA	NA	NA	0.2	1.2	2	2	0	0
	3	BMS	M	LAD	Overlap	Mean	2.83	3.05	1.0792	2.885	NA	NA	NA	NA	NA	NA	NA	0.0666667	1.06667	2.33333	1.33333	0	0
	3	DES	M	LCX	Single	Proximal	2.71	3.04	1.12177	2.78	NA	NA	NA	NA	NA	NA	NA	0	1	3	1	0	0
	3	DES	M	LCX	Single	Middle					NA	NA	NA	NA	NA	NA	NA	0	1	2	1	0	0
	3	DES	M	LCX	Single	Distal					NA	NA	NA	NA	NA	NA	NA	0	1	3	1	0	0
	3	DES	M	LCX	Single	Mean	2.71	3.04	1.12177	2.78	NA	NA	NA	NA	NA	NA	NA	0	1	2.66667	1	0	0
	3	DES	M	LAD	Overlap	Proximal	3.08	3.28	1.06494	3.15	NA	NA	NA	NA	NA	NA	NA	0	1	1	1	0	0
	3	DES	M	LAD	Overlap	Middle					NA	NA	NA	NA	NA	NA	NA	0	1	1	1	0	0
	3	DES	M	LAD	Overlap	Distal	2.9	3	1.03448	2.82	NA	NA	NA	NA	NA	NA	NA	0	1	2	1	0	0
	3	DES	M	LAD	Overlap	Mean	2.99	3.14	1.04971	2.985	NA	NA	NA	NA	NA	NA	NA	0	1	1.33333	1	0	0
	3	BMS	F	LAD	Overlap	Proximal	2.95	3.22	1.09153	3.03	NA	NA	NA	NA	NA	NA	NA	0	1	2	1	0	0
	3	BMS	F	LAD	Overlap	Middle					NA	NA	NA	NA	NA	NA	NA	0	0.894737	2	1	0	0
	3	BMS	F	LAD	Overlap	Distal	2.74	2.73	0.99635	2.72	NA	NA	NA	NA	NA	NA	NA	0	1	3	1	0	0
	3	BMS	F	LAD	Overlap	Mean	2.845	2.975	1.04394	2.875	NA	NA	NA	NA	NA	NA	NA	0	0.964912	2.33333	1	0	0
	3	DES	F	LCX	Overlap	Proximal	3.07	3.3	1.07492	3.18	NA	NA	NA	NA	NA	NA	NA	0	1	2	1	0	0
	3	DES	F	LCX	Overlap	Middle					NA	NA	NA	NA	NA	NA	NA	0	1	1	1	0	0
	3	DES	F	LCX	Overlap	Distal	3.02	3.22	1.06623	3.08	NA	NA	NA	NA	NA	NA	NA	0	1	2	1	0	0
	3	DES	F	LCX	Overlap	Mean	3.045	3.26	1.07057	3.13	NA	NA	NA	NA	NA	NA	NA	0	1	1.66667	1	0	0
	3	BMS	M	LAD	Single	Proximal	2.79	3.32	1.18996	3.06	NA	NA	NA	NA	NA	NA	NA	0	1	3	1	0	0
	3	BMS	M	LAD	Single	Middle					NA	NA	NA	NA	NA	NA	NA	0	1	3	1	0	0
	3	BMS	M	LAD	Single	Distal					NA	NA	NA	NA	NA	NA	NA	0	1	3	1	0	0
	3	BMS	M	LAD	Single	Mean	2.79	3.32	1.18996	3.06	NA	NA	NA	NA	NA	NA	NA	0	1	3	1	0	0
	3	DES	M	LCX	Single	Proximal	2.87	3.46	1.20557	3.08	NA	NA	NA	NA	NA	NA	NA	0	0	2	1	0	0
	3	DES	M	LCX	Single	Middle					NA	NA	NA	NA	NA	NA	NA	0	1	2	1	0	0
	3	DES	M	LCX	Single	Distal					NA	NA	NA	NA	NA	NA	NA	0	1	3	1	0	0
	3	DES	M	LCX	Single	Mean	2.87	3.46	1.20557	3.08	NA	NA	NA	NA	NA	NA	NA	0	0.666667	2.33333	1	0	0
	3	BMS	F	LCX	Single	Proximal	3.07	3.55	1.15635	3.22	NA	NA	NA	NA	NA	NA	NA	0	1	3	1	0	0
	3	BMS	F	LCX	Single	Middle					NA	NA	NA	NA	NA	NA	NA	0	1	3	1	0	0
	3	BMS	F	LCX	Single	Distal					NA	NA	NA	NA	NA	NA	NA	0	1	3	1	0	0
	3	BMS	F	LCX	Single	Mean	3.07	3.55	1.15635	3.22	NA	NA	NA	NA	NA	NA	NA	0	1	3	1	0	0
	3	BMS	M	LAD	Overlap	Proximal	2.84	3.15	1.10915	3.02	NA	NA	NA	NA	NA	NA	NA	0	1	3	1	0	0
	3	BMS	M	LAD	Overlap	Middle					NA	NA	NA	NA	NA	NA	NA	0.533333	0.933333	2	2	0	0
	3	BMS	M	LAD	Overlap	Distal	2.49	2.92	1.17269	2.55	NA	NA	NA	NA	NA	NA	NA	0	1	2	2	0	0
	3	BMS	M	LAD	Overlap	Mean	2.665	3.035	1.14092	2.785	NA	NA	NA	NA	NA	NA	NA	0.177778	0.977778	2.33333	1.66667	0	0
	3	DES	M	LCX	Overlap	Proximal	2.8	3.1	1.10714	2.87	NA	NA	NA	NA	NA	NA	NA	0	1	2	1	0	0
	3	DES	M	LCX	Overlap	Middle					NA	NA	NA	NA	NA	NA	NA	0	1.125	1	2	0	0
	3	DES	M	LCX	Overlap	Distal	2.54	2.96	1.16535	2.76	NA	NA	NA	NA	NA	NA	NA	0	1	2	1	0	0
	3	DES	M	LCX	Overlap	Mean	2.67	3.03	1.13625	2.815	NA	NA	NA	NA	NA	NA	NA	0	1.04167	1.66667	1.33333	0	0
	3	BMS	F	LAD	Single	Proximal	2.98	3.33	1.11745	3.14	NA	NA	NA	NA	NA	NA	NA	0	1	4	1	0	0
	3	BMS	F	LAD	Single	Middle					NA	NA	NA	NA	NA	NA	NA	0	1	3	1	0	0
	3	BMS	F	LAD	Single	Distal					NA	NA	NA	NA	NA	NA	NA	0.307692	1	2	2	0	0
	3	BMS	F	LAD	Single	Mean	2.98	3.33	1.11745	3.14	NA	NA	NA	NA	NA	NA	NA	0.102564	1	3	1.33333	0	0
	3	DES	F	LCX	Overlap	Proximal	3.12	3.36	1.07692	3.33	NA	NA	NA	NA	NA	NA	NA	0	1	1	1	0	0
	3	DES	F	LCX	Overlap	Middle					NA	NA	NA	NA	NA	NA	NA	0	1	2	1	0	0
	3	DES	F	LCX	Overlap	Distal	2.67	2.99	1.11985	2.95	NA	NA	NA	NA	NA	NA	NA	0.642857	1	1	2	0	0
	3	DES	F	LCX	Overlap	Mean	2.895	3.175	1.09839	3.14	NA	NA	NA	NA	NA	NA	NA	0.214286	1	1.33333	1.33333	0	0
	3	DES	F	LAD	Single	Proximal	2.55	2.89	1.13333	2.77	NA	NA	NA	NA	NA	NA	NA	0	0.928571	2	1	0	0
	3	DES	F	LAD	Single	Middle					NA	NA	NA	NA	NA	NA	NA	0	1	3	1	0	0
	3	DES	F	LAD	Single	Distal					NA	NA	NA	NA	NA	NA	NA	0	1	3	1	0	0
	3	DES	F	LAD	Single	Mean	2.55	2.89	1.13333	2.77	NA	NA	NA	NA	NA	NA	NA	0	0.97619	2.66667	1	0	0
	3	BMS	F	RCA	Overlap	Proximal	2.97	3.44	1.15825	3.38	NA	NA	NA	NA	NA	NA	NA	0	0.888889	2	1	0	0
	3	BMS	F	RCA	Overlap	Middle					NA	NA	NA	NA	NA	NA	NA	0	1	3	1	0	0
	3	BMS	F	RCA	Overlap	Distal	2.99	3.37	1.12709	3.23	NA	NA	NA	NA	NA	NA	NA	0	1	3	1	0	0
	3	BMS	F	RCA	Overlap	Mean	2.98	3.405	1.14267	3.305	NA	NA	NA	NA	NA	NA	NA	0	0.962963	2.66667	1	0	0
	3	BMS	F	LCX	Single	Proximal	3.04	3.36	1.10526	3.26	NA	NA	NA	NA	NA	NA	NA	0	1	3	1	0	0
	3	BMS	F	LCX	Single	Middle					NA	NA	NA	NA	NA	NA	NA	0	1	3	1	0	0
	3	BMS	F	LCX	Single	Distal					NA	NA	NA	NA	NA	NA	NA	1	1	3	1	0	0
	3	BMS	F	LCX	Single	Mean	3.04	3.36	1.10526	3.26	NA	NA	NA	NA	NA	NA	NA	0.333333	1	3	1	0	0
	3	BMS	F	LCX	Single	Proximal	2.94	3.35	1.13946	3.24	NA	NA	NA	NA	NA	NA	NA	0	1	2	1	0	0
	3	BMS	F	LCX	Single	Middle					NA	NA	NA	NA	NA	NA	NA	0	1	3	1	0	0
	3	BMS	F	LCX	Single	Distal					NA	NA	NA	NA	NA	NA	NA	0	1	3	1	0	0
	3	BMS	F	LCX	Single	Mean	2.94	3.35	1.13946	3.24	NA	NA	NA	NA	NA	NA	NA	0	1	2.66667	1	0	0
	3	DES	F	LAD	Single	Proximal	2.77	3.15	1.13718	3.05	NA	NA	NA	NA	NA	NA	NA	0	1	3	1	0	0
	3	DES	F	LAD	Single	Middle					NA	NA	NA	NA	NA	NA	NA	0	1	3	1	0	0
	3	DES	F	LAD	Single	Distal					NA	NA	NA	NA	NA	NA	NA	0	1	2	1	0	0
	3	DES	F	LAD	Single	Mean	2.77	3.15	1.13718	3.05	NA	NA	NA	NA	NA	NA	NA	0	1	2.66667	1	0	0
	3	BMS	M	RCA	Single	Proximal	2.67	3.09	1.1573	2.88	NA	NA	NA	NA	NA	NA	NA	0	1	3	1	0	0
	3	BMS	M	RCA	Single	Middle					NA	NA	NA	NA	NA	NA	NA	0	1	3	1	0	0
	3	BMS	M	RCA	Single	Distal					NA	NA	NA	NA	NA	NA	NA	0	1	3	1	0	0
	3	BMS	M	RCA	Single	Mean	2.67	3.09	1.1573	2.88	NA	NA	NA	NA	NA	NA	NA	0	1	3	1	0	0
	3	DES	F	LAD	Single	Proximal	2.51	2.89	1.15139	2.63	NA	NA	NA	NA	NA	NA	NA	0	0.909091	1	1	0	0
	3	DES	F	LAD	Single	Middle					NA	NA	NA	NA	NA	NA	NA	0	0.666667	2	1	0	0
	3	DES	F	LAD	Single	Distal					NA	NA	NA	NA	NA	NA	NA	0	0.785714	1	1	0	0
	3	DES	F	LAD	Single	Mean	2.51	2.89	1.15139	2.63	NA	NA	NA	NA	NA	NA	NA	0	0.787157	1.33333	1	0	0
	3	DES	F	RCA	Overlap	Proximal	2.96	3.26	1.10135	3.19	NA	NA	NA	NA	NA	NA	NA	0	1	2	1	0	0
	3	DES	F	RCA	Overlap	Middle					NA	NA	NA	NA	NA	NA	NA	0	1	2	1	0	0
	3	DES	F	RCA	Overlap	Distal	2.74	3.06	1.11679	2.84	NA	NA	NA	NA	NA	NA	NA	0	1	3	1	0	0
	3	DES	F	RCA	Overlap	Mean	2.85	3.16	1.10907	3.015	NA	NA	NA	NA	NA	NA	NA	0	1	2.33333	1	0	0
	3	BMS	F	LCX	Overlap	Proximal	3.08	3.48	1.12987	3.44	NA	NA	NA	NA	NA	NA	NA	0.666667	1	2	1	0	0
	3	BMS	F	LCX	Overlap	Middle					NA	NA	NA	NA	NA	NA	NA	0	1	3	1	0	0
	3	BMS	F	LCX	Overlap	Distal	3.13	3.52	1.1246	3.15	NA	NA	NA	NA	NA	NA	NA	0	1	3	1	0	0
	3	BMS	F	LCX	Overlap	Mean	3.105	3.5	1.12724	3.295	NA	NA	NA	NA	NA	NA	NA	0.222222	1	2.66667	1	0	0
	3	BMS	F	RCA	Overlap	Proximal	2.96	3.41	1.15203	3.36	NA	NA	NA	NA	NA	NA	NA	0	1	3	1	0	0
	3	BMS	F	RCA	Overlap	Middle					NA	NA	NA	NA	NA	NA	NA	0	1	2	1	0	0
	3	BMS	F	RCA	Overlap	Distal	2.88	3.35	1.16319	3.26	NA	NA	NA	NA	NA	NA	NA	0	0.6	3	1	0	0
	3	BMS	F	RCA	Overlap	Mean	2.92	3.38	1.15761	3.31	NA	NA	NA	NA	NA	NA	NA	0	0.866667	2.66667	1	0	0
	3	DES	F	LCX	Single	Proximal	2.87	3.2	1.11498	3.03	NA	NA	NA	NA	NA	NA	NA	0	1	2	1	0	0
	3	DES	F	LCX	Single	Middle					NA	NA	NA	NA	NA	NA	NA	0.333333	1	3	1	0	0
	3	DES	F	LCX	Single	Distal					NA	NA	NA	NA	NA	NA	NA	0	1	3	1	0	0
	3	DES	F	LCX	Single	Mean	2.87	3.2	1.11498	3.03	NA	NA	NA	NA	NA	NA	NA	0.111111	1	2.66667	1	0	0
	3	BMS	F	LAD	Single	Proximal	2.55	2.97	1.16471	2.87	NA	NA	NA	NA	NA	NA	NA	0	1	3	1	0	0
	3	BMS	F	LAD	Single	Middle					NA	NA	NA	NA	NA	NA	NA	0	1	3	1	0	0
	3	BMS	F	LAD	Single	Distal					NA	NA	NA	NA	NA	NA	NA	0	1	3	1	0	0
	3	BMS	F	LAD	Single	Mean	2.55	2.97	1.16471	2.87	NA	NA	NA	NA	NA	NA	NA	0	1	3	1	0	0
	3	DES	F	RCA	Overlap	Proximal	3.08	3.47	1.12662	3.36	NA	NA	NA	NA	NA	NA	NA	0	1	3	1	0	0
	3	DES	F	RCA	Overlap	Middle					NA	NA	NA	NA	NA	NA	NA	0	1	2	1	0	0
	3	DES	F	RCA	Overlap	Distal	3.04	3.41	1.12171	3.14	NA	NA	NA	NA	NA	NA	NA	0	1	2	1	0	0
	3	DES	F	RCA	Overlap	Mean	3.06	3.44	1.12417	3.25	NA	NA	NA	NA	NA	NA	NA	0	1	2.33333	1	0	0
	3	BMS	F	LCX	Overlap	Proximal	2.74	3.14	1.14599	2.82	NA	NA	NA	NA	NA	NA	NA	0	1	3	1	0	0
	3	BMS	F	LCX	Overlap	Middle					NA	NA	NA	NA	NA	NA	NA	0	1	3	1	0	0
	3	BMS	F	LCX	Overlap	Distal	2.51	2.91	1.15936	2.84	NA	NA	NA	NA	NA	NA	NA	0.5	1	3	1	0	0
	3	BMS	F	LCX	Overlap	Mean	2.625	3.025	1.15267	2.83	NA	NA	NA	NA	NA	NA	NA	0.166667	1	3	1	0	0
	3	DES	F	LAD	Single	Proximal	2.64	2.92	1.10606	2.79	NA	NA	NA	NA	NA	NA	NA	0	1	2	1	0	0
	3	DES	F	LAD	Single	Middle					NA	NA	NA	NA	NA	NA	NA	0	1	3	1	0	0
	3	DES	F	LAD	Single	Distal					NA	NA	NA	NA	NA	NA	NA	0	0.875	3	1	0	0
	3	DES	F	LAD	Single	Mean	2.64	2.92	1.10606	2.79	NA	NA	NA	NA	NA	NA	NA	0	0.958333	2.66667	1	0	0
	3	DES	F	RCA	Overlap	Proximal	3.08	3.32	1.07792	3.18	NA	NA	NA	NA	NA	NA	NA	0	1	3	1	0	0
	3	DES	F	RCA	Overlap	Middle					NA	NA	NA	NA	NA	NA	NA	0	1	3	1	0	0
	3	DES	F	RCA	Overlap	Distal	2.93	3.4	1.16041	3.07	NA	NA	NA	NA	NA	NA	NA	0	1	2	1	0	0
	3	DES	F	RCA	Overlap	Mean	3.005	3.36	1.11917	3.125	NA	NA	NA	NA	NA	NA	NA	0	1	2.66667	1	0	0
	3	BMS	F	LCX	Overlap	Proximal	2.94	3.27	1.11224	3.09	NA	NA	NA	NA	NA	NA	NA	0	1	3	1	0	0
	3	BMS	F	LCX	Overlap	Middle					NA	NA	NA	NA	NA	NA	NA	0.266667	1	3	1	0	0
	3	BMS	F	LCX	Overlap	Distal	2.62	2.77	1.05725	2.65	NA	NA	NA	NA	NA	NA	NA	0	1	3	1	0	0
	3	BMS	F	LCX	Overlap	Mean	2.78	3.02	1.08475	2.87	NA	NA	NA	NA	NA	NA	NA	0.0888889	1	3	1	0	0
	3	BMS	F	LAD	Single	Proximal	2.57	2.89	1.12451	2.82	NA	NA	NA	NA	NA	NA	NA	0	1	3	1	0	0
	3	BMS	F	LAD	Single	Middle					NA	NA	NA	NA	NA	NA	NA	0.4	1	3	1	0	0
	3	BMS	F	LAD	Single	Distal					NA	NA	NA	NA	NA	NA	NA	0.357143	1	3	1	0	0
	3	BMS	F	LAD	Single	Mean	2.57	2.89	1.12451	2.82	NA	NA	NA	NA	NA	NA	NA	0.252381	1	3	1	0	0
	3	DES	F	RCA	Single	Proximal	2.91	3.17	1.08935	2.94	NA	NA	NA	NA	NA	NA	NA	0	1	3	1	0	0
	3	DES	F	RCA	Single	Middle					NA	NA	NA	NA	NA	NA	NA	0	1	3	1	0	0
	3	DES	F	RCA	Single	Distal					NA	NA	NA	NA	NA	NA	NA	0	1	3	1	0	0
	3	DES	F	RCA	Single	Mean	2.91	3.17	1.08935	2.94	NA	NA	NA	NA	NA	NA	NA	0	1	3	1	0	0
	3	DES	M	LCX	Overlap	Proximal	2.8	3	1.07143	2.93	NA	NA	NA	NA	NA	NA	NA	0	1	2	1	0	0
	3	DES	M	LCX	Overlap	Middle					NA	NA	NA	NA	NA	NA	NA	0	0.95	2	1	0	0
	3	DES	M	LCX	Overlap	Distal	2.51	2.94	1.17131	2.77	NA	NA	NA	NA	NA	NA	NA	0	1	3	1	0	0
	3	DES	M	LCX	Overlap	Mean	2.655	2.97	1.12137	2.85	NA	NA	NA	NA	NA	NA	NA	0	0.983333	2.33333	1	0	0
	3	DES	M	LAD	Single	Proximal	2.63	2.79	1.06084	2.36	5.34665	0.297461	0.49017	6.13428	0.871602	0.0357986	0.0527029	0	1	1	1	NA	0
	3	DES	M	LAD	Single	Middle					5.33395	0.251652	0.707003	6.29261	0.847654	0.0303835	0.0450537	0	1	2	1	NA	0
	3	DES	M	LAD	Single	Distal					5.43504	0.203455	0.722526	6.36102	0.854429	0.0243923	0.0360832	0	1	0	1	NA	0
	3	DES	M	LAD	Single	Mean	2.63	2.79	1.06084	2.36	5.37188	0.250856	0.6399	6.26264	0.857895	0.0301915	0.0446133	0	1	1	1	NA	0
	3	DES	M	RCA	Single	Proximal	2.9	3.46	1.1931	2.93	6.61487	0.0600296	1.08593	7.76084	0.85234	0.00656928	0.00899333	0	0	2	1	NA	0
	3	DES	M	RCA	Single	Middle					7.19294	0.366772	0.803642	8.36336	0.860054	0.0380982	0.0485167	0	1	3	1	NA	0
	3	DES	M	RCA	Single	Distal					7.3143	0.15002	0.776667	8.24099	0.887552	0.0155685	0.0200982	0	1	2	1	NA	0
	3	DES	M	RCA	Single	Mean	2.9	3.46	1.1931	2.93	7.04071	0.192274	0.888748	8.12173	0.866649	0.0200787	0.0258694	0	0.666667	2.33333	1	NA	0
	3	DES	M	LCX	Single	Proximal	2.71	3.08	1.13653	2.71	6.30392	0.0301505	0.579373	6.91345	0.911835	0.0033835	0.00476005	0	0.5	3	1	NA	0
	3	DES	M	LCX	Single	Middle					5.68406	0.0316974	0.532125	6.24788	0.909758	0.00374528	0.00554561	0	0.571429	2	1	NA	0
	3	DES	M	LCX	Single	Distal					6.53411	0.0455378	0.633405	7.21305	0.905873	0.00501672	0.00692101	0	0.444444	2	1	NA	0
	3	DES	M	LCX	Single	Mean	2.71	3.08	1.13653	2.71	6.17403	0.0357952	0.581634	6.79146	0.909155	0.0040485	0.00574222	0	0.505291	2.33333	1	NA	0
	3	DES	M	RCA	Single	Proximal	2.95	3.47	1.17627	3.32	6.8434	0.00616036	0.679078	7.52864	0.908982	0.000664152	0.00089938	0.285714	0.714286	2	1	NA	0
	3	DES	M	RCA	Single	Middle					7.51388	0.0584827	0.505557	8.07792	0.930175	0.00600687	0.00772318	0	0.7	1	1	NA	0
	3	DES	M	RCA	Single	Distal					7.90993	0.147116	0.545748	8.6028	0.919461	0.014688	0.0182593	0.444444	1	1	1	NA	0
	3	DES	M	RCA	Single	Mean	2.95	3.47	1.17627	3.32	7.42241	0.0705864	0.576795	8.06979	0.919539	0.00711968	0.00896062	0.243386	0.804762	1.33333	1	NA	0
	3	DES	M	LCX	Single	Proximal	2.66	2.94	1.10526	2.98	6.36732	0.12299	0.533618	7.02393	0.906518	0.0136837	0.0189498	0.444444	0.888889	1	1	NA	0
	3	DES	M	LCX	Single	Middle					6.61913	0.27016	0.674438	7.56373	0.875115	0.0293259	0.0392145	0.666667	0.666667	1	1	NA	0
	3	DES	M	LCX	Single	Distal					5.72119	0.14774	0.597691	6.46662	0.884726	0.0173131	0.0251733	0.5	0.875	2	1	NA	0
	3	DES	M	LCX	Single	Mean	2.66	2.94	1.10526	2.98	6.23588	0.180297	0.601915	7.01809	0.888786	0.0201076	0.0277792	0.537037	0.810185	1.33333	1	NA	0
	3	DES	M	LAD	Single	Proximal	2.78	3.18	1.14388	3.1	7.52729	0.0439638	0.603254	8.1745	0.920825	0.00451376	0.00580668	0	0.428571	3	1	NA	0
	3	DES	M	LAD	Single	Middle					7.32269	0.0127549	0.665618	8.00106	0.915215	0.00132907	0.00173881	0	0.4	2	1	NA	0
	3	DES	M	LAD	Single	Distal					7.58466	0.0359852	0.614544	8.23518	0.921006	0.0036816	0.00472207	0.384615	0.461538	1	1	NA	0
	3	DES	M	LAD	Single	Mean	2.78	3.18	1.14388	3.1	7.47821	0.0309013	0.627805	8.13692	0.919015	0.00317481	0.00408919	0.128205	0.430037	2	1	NA	0
	3	DES	M	RCA	Single	Proximal	2.88	3.41	1.18403	3.15	6.50198	0.0409515	0.782665	7.32559	0.88757	0.00452335	0.00625889	0	1	2	1	NA	0
	3	DES	M	RCA	Single	Middle					6.67531	0.0136776	0.795772	7.48476	0.891854	0.00149262	0.0020448	0	0.857143	3	1	NA	0
	3	DES	M	RCA	Single	Distal					6.69512	0.0139219	0.778133	7.48718	0.894212	0.00151701	0.00207509	0	0.666667	3	1	NA	0
	3	DES	M	RCA	Single	Mean	2.88	3.41	1.18403	3.15	6.62414	0.0228503	0.785523	7.43251	0.891212	0.00251099	0.00345959	0	0.84127	2.66667	1	NA	0
	3	DES	M	RCA	Single	Proximal	2.85	3.24	1.13684	2.98	6.00543	0.0629877	0.68608	6.7545	0.889101	0.00723176	0.0103796	0	0.333333	3	1	NA	0
	3	DES	M	RCA	Single	Middle					6.66272	0.134578	0.891	7.6883	0.866605	0.0146341	0.0197988	0	1	3	1	NA	0
	3	DES	M	RCA	Single	Distal					6.65428	0.098403	0.621355	7.37404	0.902393	0.0107215	0.0145724	0	0.846154	2	1	NA	0
	3	DES	M	RCA	Single	Mean	2.85	3.24	1.13684	2.98	6.44081	0.0986563	0.732812	7.27228	0.886033	0.0108625	0.0149169	0	0.726496	2.66667	1	NA	0
	3	DES	F	LAD	Single	Proximal	2.7	2.86	1.05926	2.75	6.0936	0.196833	0.493209	6.78365	0.898279	0.0223147	0.0312909	0	1	1	1	NA	0
	3	DES	F	LAD	Single	Middle					5.86944	0.11588	0.575383	6.56071	0.894636	0.0134269	0.0193607	0	1	3	1	NA	0
	3	DES	F	LAD	Single	Distal					6.01526	0.158948	0.514838	6.68904	0.89927	0.0181628	0.0257439	0.5	1	2	1	NA	0
	3	DES	F	LAD	Single	Mean	2.7	2.86	1.05926	2.75	5.99277	0.15722	0.52781	6.6778	0.897395	0.0179681	0.0254652	0.166667	1	2	1	NA	0
	3	DES	F	RCA	Single	Proximal	2.87	3.4	1.18467	3.2	7.04827	0.128852	0.645535	7.82266	0.901007	0.0136293	0.0179532	0	0.785714	1	1	NA	0
	3	DES	F	RCA	Single	Middle					7.02352	0.0383734	0.762962	7.82486	0.897591	0.00407902	0.00543386	0	0.5	3	1	NA	0
	3	DES	F	RCA	Single	Distal					6.84468	0.0867607	0.691345	7.62278	0.897924	0.00932549	0.012517	0	0.416667	2	1	NA	0
	3	DES	F	RCA	Single	Mean	2.87	3.4	1.18467	3.2	6.97216	0.084662	0.699948	7.75677	0.898841	0.00901127	0.011968	0	0.56746	2	1	NA	0
	3	DES	F	LAD	Single	Proximal	2.65	2.93	1.10566	2.93	6.11936	0.14044	0.680897	6.94069	0.881664	0.0159244	0.0224352	0	0.444444	2	1	NA	0
	3	DES	F	LAD	Single	Middle					6.17485	0.0832327	0.606077	6.86416	0.899579	0.00941716	0.0133	0	0.909091	3	1	NA	0
	3	DES	F	LAD	Single	Distal					6.58632	0.0555518	0.671154	7.31303	0.900629	0.00609339	0.00836388	0	0.454545	3	1	NA	0
	3	DES	F	LAD	Single	Mean	2.65	2.93	1.10566	2.93	6.29351	0.0930749	0.652709	7.0393	0.893957	0.0104783	0.0146997	0	0.602694	2.66667	1	NA	0
	3	DES	F	RCA	Single	Proximal	2.91	3.39	1.16495	2.97	6.21526	0.0620378	0.720057	6.99736	0.88823	0.00700233	0.00988288	0	1	3	1	NA	0
	3	DES	F	RCA	Single	Middle					7.20355	0.475406	0.691562	8.37052	0.860586	0.0491691	0.0619102	0	1	3	1	NA	0
	3	DES	F	RCA	Single	Distal					6.96715	0.172273	0.730505	7.86993	0.885288	0.0182989	0.0241298	0	1	2	1	NA	0
	3	DES	F	RCA	Single	Mean	2.91	3.39	1.16495	2.97	6.79532	0.236572	0.714041	7.74594	0.878035	0.0248234	0.0319743	0	1	2.66667	1	NA	0
	30	DES	M	LAD	Single	Proximal	2.95	3.11	1.05424	3.02	5.38467	1.69115	0.901934	7.97776	0.67496	0.191572	0.239004	0.692308	0.0769231	4	1	3	1
	30	DES	M	LAD	Single	Middle					5.61335	0.70608	1.19937	7.5188	0.746575	0.08158	0.111732	0.2	0.4	4	1	3	3
	30	DES	M	LAD	Single	Distal					5.7224	0.789808	1.07399	7.5862	0.754317	0.0901288	0.121281	0.166667	0.166667	4	1	3	2
	30	DES	M	LAD	Single	Mean	2.95	3.11	1.05424	3.02	5.57347	1.06235	1.05843	7.69425	0.725284	0.121094	0.157339	0.352991	0.21453	4	1	3	2
	30	BMS	M	LCX	Overlap	Proximal	2.75	3.1	1.12727	2.88	3.93406	1.30859	3.40922	8.65186	0.454706	0.172776	0.249605	0	0.75	4	0	3	3
	30	BMS	M	LCX	Overlap	Middle					4.46278	1.31715	4.60004	10.38	0.429941	0.164528	0.227883	0.230769	0.333333	4	0	3	3
	30	BMS	M	LCX	Overlap	Distal	2.59	2.99	1.15444	2.79	3.23823	1.92814	2.91494	8.08131	0.400706	0.26712	0.373211	0.666667	2	3	1	3	3
	30	BMS	M	LCX	Overlap	Mean	2.67	3.045	1.14086	2.835	3.87835	1.51796	3.6414	9.03771	0.428451	0.201475	0.283566	0.299145	1.02778	3.66667	0.333333	3	3
	30	BMS	F	LAD	Overlap	Proximal	2.83	3.09	1.09187	3.14	5.96168	0.93163	1.24815	8.14147	0.732261	0.10373	0.13515	0.2	0.2	4	0	3	0
	30	BMS	F	LAD	Overlap	Middle					5.65825	1.24519	0.960521	7.86395	0.719517	0.140332	0.180372	0	0.0833333	4	0	3	0
	30	BMS	F	LAD	Overlap	Distal	2.56	2.9	1.13281	3.02	4.97154	0.90983	0.847986	6.72935	0.738784	0.110276	0.154697	0.0714286	0.285714	4	0	3	0
	30	BMS	F	LAD	Overlap	Mean	2.695	2.995	1.11234	3.08	5.53049	1.02888	1.01889	7.57826	0.730187	0.118112	0.15674	0.0904762	0.189683	4	0	3	0
	30	DES	F	LCX	Overlap	Proximal	2.95	3.23	1.09492	3.14	5.61138	0.796827	0.951832	7.36004	0.762412	0.091742	0.124345	0	0.111111	4	1	3	2
	30	DES	F	LCX	Overlap	Middle					6.23544	1.32146	1.09308	8.64998	0.720862	0.142117	0.174868	0.363636	0.2	4	1	3	2
	30	DES	F	LCX	Overlap	Distal	2.55	3.04	1.19216	2.98	5.1255	1.10049	1.13771	7.3637	0.696049	0.130462	0.176758	0.545455	0.454545	4	1	3	2
	30	DES	F	LCX	Overlap	Mean	2.75	3.135	1.14354	3.06	5.65744	1.07293	1.06087	7.79124	0.726441	0.12144	0.158657	0.30303	0.255219	4	1	3	2
	30	DES	F	LAD	Overlap	Proximal	2.86	3.13	1.09441	3.01	4.61842	1.98798	1.39387	8.00027	0.577283	0.23766	0.300917	0.0714286	0.142857	4	2	3	2
	30	DES	F	LAD	Overlap	Middle					4.52877	2.24824	1.17951	7.95651	0.56919	0.268091	0.331745	0.428571	0.235294	4	1	3	2
	30	DES	F	LAD	Overlap	Distal	2.57	2.93	1.14008	2.7	3.35482	1.45604	1.25907	6.06993	0.552696	0.204096	0.302656	0.272727	0.181818	4	1	3	1
	30	DES	F	LAD	Overlap	Mean	2.715	3.03	1.11724	2.855	4.16734	1.89742	1.27748	7.34224	0.56639	0.236615	0.311773	0.257576	0.186656	4	1.33333	3	1.66667
	30	BMS	F	LCX	Overlap	Proximal	2.74	3.31	1.20803	3.22	4.31295	1.91209	1.3308	7.55584	0.57081	0.235966	0.307161	0	0.666667	4	0	3	1
	30	BMS	F	LCX	Overlap	Middle					3.49987	3.82461	3.03787	10.3623	0.337749	0.471428	0.522168	0.545455	1.22222	4	1	3	3
	30	BMS	F	LCX	Overlap	Distal	2.85	2.93	1.02807	2.81	3.25413	2.01696	1.5142	6.78529	0.479586	0.277561	0.382646	1.14286	1.14286	4	1	3	3
	30	BMS	F	LCX	Overlap	Mean	2.795	3.12	1.11805	3.015	3.68898	2.58455	1.96096	8.23449	0.462715	0.328318	0.403992	0.562771	1.01058	4	0.666667	3	2.33333
	30	DES	F	LAD	Overlap	Proximal	2.82	2.92	1.03546	3.02	5.35297	1.67876	1.77703	8.80877	0.607687	0.190749	0.238741	0.153846	0.0769231	4	1	3	1
	30	DES	F	LAD	Overlap	Middle					6.11571	1.60172	1.45848	9.17591	0.666497	0.172094	0.207545	0	0.0625	4	1	3	0
	30	DES	F	LAD	Overlap	Distal	2.56	2.79	1.08984	2.76	4.89205	0.949368	0.981624	6.82305	0.71699	0.115718	0.162524	0	0.0833333	4	1	3	0
	30	DES	F	LAD	Overlap	Mean	2.69	2.855	1.06265	2.89	5.45358	1.40995	1.40571	8.26924	0.663724	0.15952	0.202937	0.0512821	0.0742521	4	1	3	0.333333
	30	BMS	F	LCX	Overlap	Proximal	2.75	3.21	1.16727	2.96	4.51622	1.72921	1.33554	7.58097	0.595731	0.210977	0.276876	0.0833333	1	4	0	3	1
	30	BMS	F	LCX	Overlap	Middle					4.68937	1.96201	1.26737	7.91875	0.592186	0.23331	0.294978	0	0.387097	4	0	3	0
	30	BMS	F	LCX	Overlap	Distal	2.53	3.13	1.23715	2.82	4.52064	0.902102	1.06355	6.4863	0.696953	0.114248	0.166355	0.1	0.5	4	0	3	0
	30	BMS	F	LCX	Overlap	Mean	2.64	3.17	1.20221	2.89	4.57541	1.53111	1.22215	7.32867	0.62829	0.186178	0.24607	0.0611111	0.629032	4	0	3	0.333333
	30	BMS	F	LAD	Single	Proximal	2.73	3.03	1.10989	2.95	6.46851	1.1002	1.41626	8.98497	0.719925	0.11724	0.145362	0	0.75	4	0	3	0
	30	BMS	F	LAD	Single	Middle					5.54098	1.2449	0.92186	7.70773	0.718885	0.141636	0.183454	0	0.133333	4	0	3	0
	30	BMS	F	LAD	Single	Distal					5.37853	1.44197	0.953466	7.77396	0.691865	0.164993	0.211416	0	0.0666667	4	0	3	0
	30	BMS	F	LAD	Single	Mean	2.73	3.03	1.10989	2.95	5.79601	1.26236	1.0972	8.15556	0.710225	0.14129	0.180078	0	0.316667	4	0	3	0
	30	DES	F	RCA	Overlap	Proximal	2.86	3.32	1.16084	3.25	6.22752	0.813291	1.1863	8.22711	0.756951	0.0891153	0.115511	0	0.0833333	4	1	3	0
	30	DES	F	RCA	Overlap	Middle					6.31577	1.29543	1.08649	8.6977	0.726143	0.138633	0.170201	0	0.133333	4	3	3	0
	30	DES	F	RCA	Overlap	Distal					6.08955	0.83812	0.952385	7.88006	0.77278	0.0927219	0.120981	0	0.272727	4	1	3	0
	30	DES	F	RCA	Overlap	Mean	2.86	3.32	1.16084	3.25	6.21095	0.982281	1.07506	8.26829	0.751958	0.106823	0.135564	0	0.163131	4	1.66667	3	0
	30	DES	F	LCX	Single	Proximal	2.51	2.89	1.15139	2.76	4.72454	0.81799	0.770303	6.31283	0.748402	0.101925	0.147584	0	0.222222	4	1	3	0
	30	DES	F	LCX	Single	Middle					4.79143	0.617437	0.848215	6.25708	0.765761	0.0771606	0.114153	0	0.285714	4	2	3	0
	30	DES	F	LCX	Single	Distal	2.72	3.19	1.17279	3.19	5.04548	0.742194	0.812582	6.60026	0.764437	0.090013	0.128237	0	0.0714286	4	2	3	0
	30	DES	F	LCX	Single	Mean	2.615	3.04	1.16209	2.975	4.85382	0.725874	0.810367	6.39006	0.759533	0.0896995	0.129991	0	0.193122	4	1.66667	3	0
	30	DES	M	LAD	Single	Proximal	2.73	2.82	1.03297	2.79	4.65475	0.972947	0.926294	6.55399	0.710216	0.121182	0.172886	0	0.166667	4	2	3	1
	30	DES	M	LAD	Single	Middle					3.74212	1.36605	1.14365	6.25182	0.598565	0.18374	0.267424	0.142857	0.142857	4	1	3	2
	30	DES	M	LAD	Single	Distal					3.6103	1.98531	1.07988	6.67549	0.540829	0.262589	0.354798	0.583333	0.166667	4	2	3	2
	30	DES	M	LAD	Single	Mean	2.73	2.82	1.03297	2.79	4.00239	1.44144	1.04994	6.49377	0.616537	0.18917	0.265036	0.242063	0.15873	4	1.66667	3	1.66667
	30	BMS	M	RCA	Single	Proximal	2.73	2.87	1.05128	2.77	4.73462	1.04854	1.11405	6.89721	0.686455	0.129144	0.181309	0	0.416667	4	1	3	0
	30	BMS	M	RCA	Single	Middle					4.89176	0.66778	1.07821	6.63776	0.736961	0.082448	0.120114	0	0.555556	4	0	3	0
	30	BMS	M	RCA	Single	Distal					5.09805	0.578584	1.20332	6.87995	0.741001	0.0703446	0.101924	0	0.333333	4	0	3	0
	30	BMS	M	RCA	Single	Mean	2.73	2.87	1.05128	2.77	4.90814	0.764968	1.13186	6.80497	0.721472	0.0939789	0.134449	0	0.435185	4	0.333333	3	0
	30	DES	M	RCA	Single	Proximal	3.09	3.38	1.09385	3.25	6.71451	0.485843	1.26927	8.46962	0.792776	0.0519676	0.0674748	0	0.25	4	1	3	0
	30	DES	M	RCA	Single	Middle					6.57967	0.871457	1.23705	8.68818	0.757313	0.0928591	0.116956	0	0.142857	4	2	3	0
	30	DES	M	RCA	Single	Distal					6.80529	0.876192	1.24038	8.92187	0.762766	0.0918803	0.114065	0	0.142857	4	2	3	0
	30	DES	M	RCA	Single	Mean	3.09	3.38	1.09385	3.25	6.69983	0.744497	1.2489	8.69322	0.770952	0.0789023	0.0994989	0	0.178571	4	1.66667	3	0
	30	BMS	M	LCX	Overlap	Proximal	2.68	3.02	1.12687	2.96	3.24058	2.18289	1.24396	6.66743	0.486032	0.298271	0.402489	1.16667	0.833333	4	0	3	3
	30	BMS	M	LCX	Overlap	Middle					3.32798	3.55285	1.77497	8.65579	0.38448	0.450708	0.516341	0.352941	1.13043	4	1	3	3
	30	BMS	M	LCX	Overlap	Distal	2.55	2.94	1.15294	2.84	2.48447	3.16686	1.31082	6.96215	0.356854	0.451935	0.560375	0.75	1.375	4	0	3	3
	30	BMS	M	LCX	Overlap	Mean	2.615	2.98	1.1399	2.9	3.01768	2.96753	1.44325	7.42846	0.409122	0.400305	0.493068	0.756536	1.11292	4	0.333333	3	3
	30	DES	M	RCA	Overlap	Proximal	2.99	3.19	1.06689	3.05	5.8684	1.07876	1.06128	8.00844	0.732777	0.120324	0.155281	0	0.25	4	1	3	1
	30	DES	M	RCA	Overlap	Middle					6.32234	1.33556	1.01926	8.67716	0.728618	0.142664	0.174403	0.0666667	0.3125	4	1	3	1
	30	DES	M	RCA	Overlap	Distal	2.83	3.19	1.12721	3	5.19061	1.23301	1.10954	7.53316	0.689035	0.144543	0.19195	0.3	0.1	4	1	3	3
	30	DES	M	RCA	Overlap	Mean	2.91	3.19	1.09705	3.025	5.79378	1.21578	1.06336	8.07292	0.71681	0.135844	0.173878	0.122222	0.220833	4	1	3	1.66667
	30	DES	F	LAD	Single	Proximal	2.72	3.02	1.11029	2.99	5.55579	1.2024	1.13502	7.89322	0.70387	0.136861	0.177918	0	0.142857	4	2	3	0
	30	DES	F	LAD	Single	Middle					5.80036	0.670388	0.886443	7.35719	0.788393	0.0763759	0.103603	0	0.214286	4	1	3	0
	30	DES	F	LAD	Single	Distal					5.34501	0.356351	0.921415	6.62278	0.807065	0.0427794	0.0625028	0	0.2	4	1	3	0
	30	DES	F	LAD	Single	Mean	2.72	3.02	1.11029	2.99	5.56706	0.743047	0.980959	7.29106	0.766443	0.0853388	0.114674	0	0.185714	4	1.33333	3	0
	30	DES	F	RCA	Single	Proximal	2.66	3.05	1.14662	2.93	4.73893	1.33407	1.01243	7.08543	0.668828	0.162169	0.219672	0.0714286	0.142857	4	1	3	0
	30	DES	F	RCA	Single	Middle					5.37385	0.495577	1.01708	6.8865	0.780345	0.0589767	0.0844337	0	0.25	3	1	3	0
	30	DES	F	RCA	Single	Distal					4.80865	0.99643	1.09371	6.89879	0.697028	0.122153	0.171648	0	0.214286	4	1	3	0
	30	DES	F	RCA	Single	Mean	2.66	3.05	1.14662	2.93	4.97381	0.942026	1.04107	6.95691	0.7154	0.114433	0.158585	0.0238095	0.202381	3.66667	1	3	0
	30	DES	F	LAD	Single	Proximal	2.63	2.96	1.12548	2.77	5.00114	1.20387	1.16226	7.36727	0.678832	0.143678	0.194016	0.285714	0.571429	4	1	3	1
	30	DES	F	LAD	Single	Middle					4.4252	2.03091	1.66403	8.12014	0.544966	0.246704	0.314572	0.714286	1.5	4	2	3	3
	30	DES	F	LAD	Single	Distal					3.15122	2.58362	1.66199	7.39682	0.426023	0.349563	0.450513	1.57143	1.78571	4	2	3	3
	30	DES	F	LAD	Single	Mean	2.63	2.96	1.12548	2.77	4.19252	1.93947	1.49609	7.62808	0.54994	0.246648	0.3197	0.857143	1.28571	4	1.66667	3	2.33333
	30	BMS	F	RCA	Overlap	Proximal	2.72	3.12	1.14706	3.03	5.56131	1.07861	1.37053	8.01045	0.694257	0.12331	0.162443	0	0.4	4	0	3	1
	30	BMS	F	RCA	Overlap	Middle					3.4152	4.15303	2.11038	9.67861	0.35286	0.509472	0.548745	1.46154	2.9375	4	0	3	3
	30	BMS	F	RCA	Overlap	Distal	2.6	3.11	1.19615	2.74	4.85447	1.40786	1.55137	7.81371	0.621277	0.168793	0.224814	1.21429	1.64286	4	0	3	2
	30	BMS	F	RCA	Overlap	Mean	2.66	3.115	1.17161	2.885	4.61033	2.21317	1.67743	8.50092	0.556131	0.267192	0.312001	0.891941	1.66012	4	0	3	2
	30	DES	M	LAD	Single	Proximal	2.8	3.1	1.10714	2.99	4.42811	1.69641	1.79018	7.91469	0.559479	0.209014	0.276986	0.230769	0.923077	4	3	3	3
	30	DES	M	LAD	Single	Middle					3.18906	2.96942	1.49915	7.65763	0.416455	0.392583	0.482168	1.28571	1.71429	4	3	3	3
	30	DES	M	LAD	Single	Distal					2.76197	3.35425	3.0123	9.12852	0.302565	0.45766	0.548418	1.25	2.25	4	2	3	3
	30	DES	M	LAD	Single	Mean	2.8	3.1	1.10714	2.99	3.45971	2.67336	2.10054	8.23362	0.426167	0.353086	0.435857	0.922161	1.62912	4	2.66667	3	3
	30	BMS	M	RCA	Overlap	Proximal	2.85	3.07	1.07719	3.01	3.74188	3.22293	1.36157	8.32637	0.449401	0.397583	0.462745	0.833333	1.5	4	0	3	3
	30	BMS	M	RCA	Overlap	Middle					3.67117	3.479	1.89836	9.04853	0.40572	0.427628	0.486562	0.857143	1.65217	4	0	3	2
	30	BMS	M	RCA	Overlap	Distal	2.62	3.06	1.16794	2.74	3.38738	2.89183	1.67697	7.95618	0.425755	0.375384	0.46054	0.785714	1.35714	4	0	3	3
	30	BMS	M	RCA	Overlap	Mean	2.735	3.065	1.12257	2.875	3.60014	3.19792	1.64563	8.44369	0.426958	0.400199	0.469949	0.825397	1.50311	4	0	3	2.66667
	30	BMS	M	LAD	Single	Proximal	2.72	2.98	1.09559	2.85	5.7182	1.05413	1.04181	7.81414	0.731776	0.119097	0.155652	0.111111	0.555556	4	0	3	0
	30	BMS	M	LAD	Single	Middle					5.57364	1.07745	1.0943	7.7454	0.719607	0.123059	0.161996	0	0.111111	4	1	3	0
	30	BMS	M	LAD	Single	Distal					4.69761	1.94026	1.44406	8.08192	0.581249	0.230759	0.292302	0.142857	0.285714	4	0	3	0
	30	BMS	M	LAD	Single	Mean	2.72	2.98	1.09559	2.85	5.32982	1.35728	1.19339	7.88049	0.677544	0.157638	0.203317	0.0846561	0.31746	4	0.333333	3	0
	30	DES	M	RCA	Single	Proximal	2.84	3.22	1.1338	3.14	5.48249	0.604242	1.18394	7.27067	0.754055	0.0708953	0.099272	0	0.428571	4	2	3	0
	30	DES	M	RCA	Single	Middle					6.74686	0.579738	0.885674	8.21228	0.821558	0.0616642	0.0791278	0	0.0833333	4	1	3	0
	30	DES	M	RCA	Single	Distal					6.29615	0.53836	0.920874	7.75538	0.811842	0.0592831	0.0787709	0	0.142857	4	1	3	0
	30	DES	M	RCA	Single	Mean	2.84	3.22	1.1338	3.14	6.17517	0.574113	0.996831	7.74611	0.795819	0.0639475	0.0857236	0	0.218254	4	1.33333	3	0
	30	BMS	M	LAD	Single	Proximal	2.8	3.17	1.13214	3	4.54325	0.992825	1.07131	6.60739	0.687602	0.12491	0.179337	0	0.5	4	0	3	1
	30	BMS	M	LAD	Single	Middle					4.14521	1.88549	1.15001	7.18071	0.57727	0.23683	0.312649	0	0.333333	4	0	3	1
	30	BMS	M	LAD	Single	Distal					3.27905	2.46856	1.59416	7.34177	0.44663	0.330955	0.429493	0.111111	1.44444	4	0	3	3
	30	BMS	M	LAD	Single	Mean	2.8	3.17	1.13214	3	3.98917	1.78229	1.27183	7.04329	0.5705	0.230898	0.30716	0.037037	0.759259	4	0	3	1.66667
	30	DES	M	RCA	Single	Proximal	2.86	3.09	1.08042	2.87	5.19021	1.31084	1.09138	7.59244	0.683603	0.153184	0.201635	0	0.3	4	1	3	2
	30	DES	M	RCA	Single	Middle					5.12505	0.442483	0.925489	6.49302	0.789317	0.0539955	0.0794755	0	0.333333	4	1	3	1
	30	DES	M	RCA	Single	Distal					4.92632	1.46828	0.998353	7.39295	0.666353	0.174461	0.229613	0.0714286	0.285714	4	1	3	2
	30	DES	M	RCA	Single	Mean	2.86	3.09	1.08042	2.87	5.08053	1.07387	1.00507	7.15947	0.713091	0.127214	0.170241	0.0238095	0.306349	4	1	3	1.66667
	30	DES	M	LAD	Single	Proximal	2.75	2.87	1.04364	2.78	4.85295	0.794111	1.615	7.26205	0.668261	0.097838	0.140624	0	0.25	4	1	3	2
	30	DES	M	LAD	Single	Middle					4.60053	2.14956	1.66618	8.41627	0.546623	0.255696	0.318449	0.615385	0.923077	4	2	3	3
	30	DES	M	LAD	Single	Distal					3.34689	2.26667	1.6283	7.24186	0.462159	0.304575	0.403785	1.71429	2.42857	4	2	3	3
	30	DES	M	LAD	Single	Mean	2.75	2.87	1.04364	2.78	4.26679	1.73678	1.63649	7.64006	0.559014	0.21937	0.287619	0.776557	1.20055	4	1.66667	3	2.66667
	30	BMS	M	RCA	Overlap	Proximal	2.84	3.27	1.15141	3.15	5.5472	1.68517	1.89818	9.13055	0.607543	0.188471	0.233004	0.666667	1.22222	4	0	3	2
	30	BMS	M	RCA	Overlap	Middle					4.25786	3.54514	2.42313	10.2261	0.416371	0.411817	0.45433	0.714286	2.33333	4	1	3	3
	30	BMS	M	RCA	Overlap	Distal	2.76	3.19	1.1558	3.16	3.88388	3.89053	2.94399	10.7184	0.362356	0.461228	0.500427	1.85714	3	4	1	3	3
	30	BMS	M	RCA	Overlap	Mean	2.8	3.23	1.1536	3.155	4.56298	3.04028	2.42177	10.025	0.46209	0.353839	0.39592	1.07937	2.18519	4	0.666667	3	2.66667
	30	DES	M	LAD	Single	Proximal	2.56	2.82	1.10156	2.66	4.45129	0.898401	1.13676	6.48645	0.686244	0.114605	0.167935	0	0.166667	4	2	3	1
	30	DES	M	LAD	Single	Middle					4.37642	1.02456	1.03382	6.4348	0.680117	0.130899	0.1897	0.416667	0.833333	4	1	3	2
	30	DES	M	LAD	Single	Distal					4.54113	0.890481	0.824768	6.25638	0.72584	0.112606	0.163944	0.357143	0.285714	4	1	3	2
	30	DES	M	LAD	Single	Mean	2.56	2.82	1.10156	2.66	4.45628	0.937815	0.998449	6.39254	0.6974	0.11937	0.17386	0.257937	0.428571	4	1.33333	3	1.66667
	30	DES	M	RCA	Single	Proximal	3.06	3.3	1.07843	3.21	6.15197	1.11732	1.16318	8.43247	0.729558	0.121777	0.153704	0	0.272727	4	1	3	0
	30	DES	M	RCA	Single	Middle					6.52865	0.569799	1.24943	8.34787	0.782073	0.0615921	0.080271	0	0.2	4	1	3	0
	30	DES	M	RCA	Single	Distal					6.33968	0.581348	1.37834	8.29937	0.763875	0.0637041	0.0839974	1.2	0.8	4	1	3	1
	30	DES	M	RCA	Single	Mean	3.06	3.3	1.07843	3.21	6.3401	0.756155	1.26365	8.3599	0.758502	0.0823579	0.105991	0.4	0.424242	4	1	3	0.333333
	30	BMS	M	LAD	Single	Proximal	2.65	2.87	1.08302	2.68	3.94522	2.34505	1.04459	7.33486	0.537873	0.294385	0.372806	1.13333	2.06667	4	0	3	2
	30	BMS	M	LAD	Single	Middle					4.05363	1.32387	1.8471	7.2246	0.561088	0.172405	0.246186	0.6	0.6	4	0	3	2
	30	BMS	M	LAD	Single	Distal					3.34499	2.21247	1.38632	6.94379	0.481724	0.298172	0.398108	1.14286	1.85714	4	0	3	3
	30	BMS	M	LAD	Single	Mean	2.65	2.87	1.08302	2.68	3.78128	1.96046	1.426	7.16775	0.526895	0.254987	0.339034	0.95873	1.50794	4	0	3	2.33333
	30	DES	M	RCA	Overlap	Proximal	2.77	2.95	1.06498	2.64	3.90537	1.56152	1.27253	6.73941	0.579482	0.204201	0.285632	0.307692	0.923077	4	1	3	2
	30	DES	M	RCA	Overlap	Middle					2.57902	3.26709	2.43658	8.28269	0.311374	0.458089	0.558849	1.29412	1.89474	4	2	3	3
	30	DES	M	RCA	Overlap	Distal	2.62	3.08	1.17557	2.71	4.02144	1.79094	1.06389	6.87626	0.584829	0.228798	0.308125	0.428571	0.928571	4	2	3	2
	30	DES	M	RCA	Overlap	Mean	2.695	3.015	1.12028	2.675	3.50194	2.20652	1.591	7.29945	0.491895	0.297029	0.384202	0.676794	1.2488	4	1.66667	3	2.33333
	30	BMS	M	LAD	Single	Proximal	2.75	2.91	1.05818	2.75	4.09222	0.506057	1.46562	6.06389	0.67485	0.0685127	0.110053	0	1	4	0	3	0
	30	BMS	M	LAD	Single	Middle					4.34971	1.50372	0.984737	6.83818	0.636093	0.188322	0.256896	0	0.714286	4	1	3	0
	30	BMS	M	LAD	Single	Distal					4.41025	1.10288	1.41929	6.93242	0.636177	0.139889	0.200047	0	1	4	0	3	1
	30	BMS	M	LAD	Single	Mean	2.75	2.91	1.05818	2.75	4.28406	1.03755	1.28988	6.6115	0.64904	0.132241	0.188999	0	0.904762	4	0.333333	3	0.333333
	30	DES	M	RCA	Overlap	Proximal	2.89	3.13	1.08304	3.05	6.05667	0.786527	0.950546	7.79375	0.77712	0.0874044	0.114936	0	0.0714286	4	2	3	1
	30	DES	M	RCA	Overlap	Middle					5.95767	1.22733	1.02498	8.20998	0.725662	0.135208	0.170818	0	0.125	4	2	3	0
	30	DES	M	RCA	Overlap	Distal	2.6	3.11	1.19615	3.01	4.91431	1.18295	1.00024	7.0975	0.692401	0.142423	0.194013	0	0.142857	4	1	3	1
	30	DES	M	RCA	Overlap	Mean	2.745	3.12	1.1396	3.03	5.64288	1.0656	0.991923	7.70041	0.731727	0.121679	0.159922	0	0.113095	4	1.66667	3	0.666667
	30	BMS	M	RCA	Single	Proximal	2.9	3.16	1.08966	3.12	4.35887	1.57798	1.33687	7.27372	0.599263	0.196775	0.265794	0	0	4	0	3	1
	30	BMS	M	RCA	Single	Middle					5.6432	0.809001	1.17664	7.62884	0.73972	0.0928522	0.125384	0	0.6	4	0	3	0
	30	BMS	M	RCA	Single	Distal					6.1037	1.40858	1.14263	8.6549	0.70523	0.152493	0.187504	0	0.266667	4	0	3	1
	30	BMS	M	RCA	Single	Mean	2.9	3.16	1.08966	3.12	5.36859	1.26519	1.21871	7.85249	0.681404	0.147374	0.192894	0	0.288889	4	0	3	0.666667
	30	DES	M	LCX	Overlap	Proximal	2.7	3.02	1.11852	2.99	4.2921	1.33912	0.703629	6.33485	0.677538	0.169979	0.237802	0	0.230769	4	1	3	1
	30	DES	M	LCX	Overlap	Middle					4.43121	1.52615	0.764679	6.72204	0.659206	0.189413	0.256179	0	0.142857	4	1	3	1
	30	DES	M	LCX	Overlap	Distal	2.67	2.89	1.0824	2.81	4.29118	0.701934	0.72633	5.71944	0.750279	0.0919694	0.140581	0	0.166667	4	1	3	1
	30	DES	M	LCX	Overlap	Mean	2.685	2.955	1.10046	2.9	4.33816	1.18907	0.731546	6.25877	0.695674	0.150454	0.211521	0	0.180098	4	1	3	1
	30	DES	M	LAD	Single	Proximal	2.8	3	1.07143	2.81	4.78612	0.429888	1.98883	7.20484	0.664292	0.05424	0.0824171	0	1.2	4	1	3	3
	30	DES	M	LAD	Single	Middle					5.00329	2.35354	2.52641	9.88324	0.50624	0.268297	0.319912	2	2.33333	4	3	3	3
	30	DES	M	LAD	Single	Distal					4.54589	1.87293	1.54279	7.96162	0.570976	0.226483	0.291788	1.27273	1.63636	4	2	3	3
	30	DES	M	LAD	Single	Mean	2.8	3	1.07143	2.81	4.77843	1.55212	2.01935	8.3499	0.580502	0.183007	0.231372	1.09091	1.72323	4	2	3	3
	30	BMS	M	RCA	Single	Proximal	2.85	3.29	1.15439	3.13	5.54047	0.902006	1.54236	7.98484	0.693874	0.104027	0.140009	0	0.5	4	1	3	1
	30	BMS	M	RCA	Single	Middle					6.21794	0.624131	1.32072	8.16279	0.761742	0.0689189	0.0912197	0	0	4	0	3	1
	30	BMS	M	RCA	Single	Distal					6.2361	0.658298	1.32764	8.22203	0.758462	0.0724984	0.095483	0	0.25	4	0	3	1
	30	BMS	M	RCA	Single	Mean	2.85	3.29	1.15439	3.13	5.99817	0.728145	1.39691	8.12322	0.738026	0.0818148	0.108904	0	0.25	4	0.333333	3	1
	30	DES	M	LCX	Single	Proximal	2.51	3	1.19522	2.83	2.54696	1.91307	3.4104	7.87044	0.323611	0.291099	0.428937	3	2.83333	4	3	3	3
	30	DES	M	LCX	Single	Middle					2.38184	2.23227	2.24181	6.85591	0.347414	0.34118	0.483792	1.83333	1.33333	4	2	3	3
	30	DES	M	LCX	Single	Distal					2.97105	2.47092	1.67468	7.11664	0.417479	0.343664	0.454049	0.714286	1.14286	4	1	3	3
	30	DES	M	LCX	Single	Mean	2.51	3	1.19522	2.83	2.63328	2.20542	2.4423	7.281	0.362835	0.325314	0.455592	1.84921	1.76984	4	2	3	3
	30	DES	F	RCA	Single	Proximal	2.71	3.09	1.14022	3.04	4.84937	1.06892	1.41083	7.32912	0.661658	0.130116	0.180613	0.75	1.5	4	1	3	2
	30	DES	F	RCA	Single	Middle					5.61901	0.339336	1.13367	7.09202	0.792301	0.0397907	0.0569513	0	0	4	1	3	1
	30	DES	F	RCA	Single	Distal					5.75275	1.57144	1.67432	8.9985	0.639301	0.173677	0.214554	0.777778	1.33333	4	1	3	2
	30	DES	F	RCA	Single	Mean	2.71	3.09	1.14022	3.04	5.40704	0.99323	1.40627	7.80655	0.697753	0.114528	0.150706	0.509259	0.944444	4	1	3	1.66667
	30	BMS	F	RCA	Single	Proximal	2.84	3.45	1.21479	3.17	6.46209	0.706298	1.49393	8.66231	0.746	0.0763464	0.0985296	0	0	4	0	3	0
	30	BMS	F	RCA	Single	Middle					6.2141	0.49709	1.32646	8.03765	0.773124	0.0551703	0.0740688	0	0.333333	4	0	3	0
	30	BMS	F	RCA	Single	Distal					6.5866	0.712431	1.38567	8.6847	0.758414	0.076298	0.0976063	0	0.2	4	0	3	0
	30	BMS	F	RCA	Single	Mean	2.84	3.45	1.21479	3.17	6.42093	0.638606	1.40202	8.46155	0.759179	0.0692716	0.0900682	0	0.177778	4	0	3	0
	30	DES	F	LCX	Single	Proximal	2.84	3.38	1.19014	3.13	7.45553	0.426612	1.40893	9.29108	0.80244	0.0434616	0.0541238	0	0.142857	4	1	3	0
	30	DES	F	LCX	Single	Middle					6.10888	0.363299	1.1763	7.64848	0.798705	0.0408658	0.0561323	0	0	4	0	3	0
	30	DES	F	LCX	Single	Distal					6.74728	0.753898	1.0833	8.58448	0.785986	0.079706	0.100504	0	0.125	4	1	3	0
	30	DES	F	LCX	Single	Mean	2.84	3.38	1.19014	3.13	6.77056	0.514603	1.22285	8.50801	0.79571	0.0546778	0.0702534	0	0.0892857	4	0.666667	3	0
	30	DES	M	LAD	Single	Proximal	2.82	3.19	1.13121	3.17	7.27851	0.969728	1.52194	9.77017	0.744972	0.0982272	0.117568	0	0	4	1	3	0
	30	DES	M	LAD	Single	Middle					6.99293	0.957787	1.11467	9.06539	0.771388	0.0988949	0.120465	0	0.153846	4	1	3	0
	30	DES	M	LAD	Single	Distal					6.09564	1.97593	1.13972	9.21129	0.661757	0.209944	0.244801	0.285714	0	4	2	3	0
	30	DES	M	LAD	Single	Mean	2.82	3.19	1.13121	3.17	6.78903	1.30115	1.25878	9.34895	0.726039	0.135689	0.160945	0.0952381	0.0512821	4	1.33333	3	0
	30	DES	M	RCA	Overlap	Proximal	2.83	3.3	1.16608	3.22	6.17705	0.377248	1.11986	7.67416	0.804916	0.0421839	0.0575573	0	0	4	1	3	0
	30	DES	M	RCA	Overlap	Middle1					6.8852	1.54538	1.32125	9.75183	0.706042	0.157736	0.183307	0	0.0588235	4	1	3	1
	30	DES	M	RCA	Overlap	Middle2					6.85027	1.49317	1.21346	9.55689	0.716788	0.153008	0.178963	0	0	3	1	3	1
	30	DES	M	RCA	Overlap	Distal	2.84	3.35	1.17958	3.34	6.2801	0.525395	1.36263	8.16813	0.768854	0.0579545	0.0772016	0	0	4	1	3	0
	30	DES	M	RCA	Overlap	Mean	2.835	3.325	1.17283	3.28	6.54815	0.985299	1.2543	8.78775	0.74915	0.102721	0.124257	0	0.0147059	3.75	1	3	0.5
	30	BMS	M	LCX	Single	Proximal	2.6	2.81	1.08077	2.54	4.13572	1.3276	0.877648	6.34097	0.652222	0.17136	0.243002	0	0.333333	4	1	3	0
	30	BMS	M	LCX	Single	Middle					4.21496	1.14572	0.975183	6.33587	0.665255	0.147974	0.213726	0	0.25	4	0	3	0
	30	BMS	M	LCX	Single	Distal					4.14438	0.639647	0.934747	5.71877	0.724697	0.085456	0.133705	0	1	4	0	3	0
	30	BMS	M	LCX	Single	Mean	2.6	2.81	1.08077	2.54	4.16502	1.03765	0.929193	6.13187	0.680725	0.13493	0.196811	0	0.527778	4	0.333333	3	0
	30	BMS	F	LAD	Single	Proximal	2.55	2.7	1.05882	2.4	4.60442	0.558449	0.872139	6.03501	0.762952	0.0713155	0.108166	0	0.6	4	0	3	0
	30	BMS	F	LAD	Single	Middle					4.349	0.42037	0.906496	5.67587	0.766227	0.0555519	0.0881396	0	0	4	0	3	0
	30	BMS	F	LAD	Single	Distal					4.55102	0.619347	0.831242	6.0016	0.7583	0.0792868	0.119788	0	0.0833333	4	0	3	0
	30	BMS	F	LAD	Single	Mean	2.55	2.7	1.05882	2.4	4.50148	0.532722	0.869959	5.90416	0.762493	0.0687181	0.105365	0	0.227778	4	0	3	0
	30	DES	F	RCA	Overlap	Proximal	3.18	3.4	1.06918	3.38	7.14475	0.944842	1.64642	9.73601	0.733848	0.0966199	0.116797	0	0.125	4	1	3	0
	30	DES	F	RCA	Overlap	Middle1					7.65931	1.15375	1.80949	10.6226	0.721042	0.113478	0.130914	0.4	0.5	4	1	3	0
	30	DES	F	RCA	Overlap	Middle2					6.29638	2.84327	1.93682	11.0765	0.568446	0.289952	0.311091	1.08333	0.952381	4	2	3	1
	30	DES	F	RCA	Overlap	Distal	3.16	3.58	1.13291	3.31	7.60257	1.47583	1.97712	11.0555	0.687672	0.144298	0.162565	0.25	0.5	3	1	3	1
	30	DES	F	RCA	Overlap	Mean	3.17	3.49	1.10105	3.345	7.17575	1.60442	1.84246	10.6226	0.677752	0.161087	0.180342	0.433333	0.519345	3.75	1.25	3	0.5
	30	DES	F	LCX	Single	Proximal	2.64	2.97	1.125	2.84	3.41387	2.35619	1.32182	7.09188	0.481378	0.312803	0.408347	0.555556	0.222222	4	3	3	2
	30	DES	F	LCX	Single	Middle					2.7491	2.19567	1.22233	6.16709	0.445768	0.31913	0.444039	1	0	4	2	3	3
	30	DES	F	LCX	Single	Distal					3.39591	1.9444	0.894175	6.23448	0.544698	0.264103	0.364098	0.916667	0.0833333	4	1	3	2
	30	DES	F	LCX	Single	Mean	2.64	2.97	1.125	2.84	3.18629	2.16542	1.14611	6.49782	0.490615	0.298679	0.405495	0.824074	0.101852	4	2	3	2.33333
	30	DES	F	RCA	Overlap	Proximal	2.9	3.3	1.13793	3.31	4.31988	2.06706	1.92828	8.31521	0.519515	0.253212	0.323639	1.16667	1.16667	4	2	3	3
	30	DES	F	RCA	Overlap	Middle1					3.5316	3.7017	1.72186	8.95516	0.394365	0.45712	0.511758	0.25	0.5	4	3	3	3
	30	DES	F	RCA	Overlap	Middle2					2.82009	3.50066	1.74645	8.0672	0.349575	0.470984	0.553836	0.8	0.933333	4	3	3	3
	30	DES	F	RCA	Overlap	Distal	2.83	3.31	1.16961	3.17	4.06912	1.81641	2.25933	8.14487	0.499594	0.230644	0.308623	2	2	4	1	3	3
	30	DES	F	RCA	Overlap	Mean	2.865	3.305	1.15377	3.24	3.68517	2.77146	1.91398	8.37061	0.440762	0.35299	0.424464	1.05417	1.15	4	2.25	3	3
	30	DES	F	LAD	Single	Proximal	3.02	3.32	1.09934	3.25	6.5816	0.697125	1.44443	8.72316	0.754498	0.074726	0.0957757	0	0.25	4	1	3	0
	30	DES	F	LAD	Single	Middle					6.37828	0.631179	1.20732	8.21678	0.77625	0.0688383	0.0900468	0	0	4	1	3	0
	30	DES	F	LAD	Single	Distal					6.158	0.35323	1.09557	7.6068	0.809539	0.0395945	0.0542494	0	0	NA	1	3	0
	30	DES	F	LAD	Single	Mean	3.02	3.32	1.09934	3.25	6.37263	0.560512	1.24911	8.18225	0.780096	0.0610529	0.0800239	0	0.0833333	4	1	3	0
	30	DES	F	RCA	Overlap	Proximal	2.72	3.14	1.15441	2.71	5.82154	0.472475	1.02172	7.31574	0.795756	0.0541627	0.0750674	0	0.125	4	1	3	0
	30	DES	F	RCA	Overlap	Middle1					5.47542	1.18637	1.11717	7.77896	0.703876	0.136017	0.178086	0	0.4	4	1	3	1
	30	DES	F	RCA	Overlap	Middle2					4.82731	0.368129	1.01057	6.20601	0.777844	0.046397	0.0708562	0	0.2	NA	1	3	0
	30	DES	F	RCA	Overlap	Distal	2.63	3.27	1.24335	2.86	4.975	0.473425	0.726896	6.17532	0.805626	0.0585152	0.0868922	0	0	NA	0	3	0
	30	DES	F	RCA	Overlap	Mean	2.675	3.205	1.19888	2.785	5.27482	0.6251	0.96909	6.86901	0.770775	0.0737729	0.102725	0	0.18125	4	0.75	3	0.25
	30	BMS	F	LCX	Single	Proximal					2.05718	3.46663	1.42361	6.94742	0.296107	0.516793	0.627579	0.444444	0.444444	4	1	3	2
	30	BMS	F	LCX	Single	Middle					2.11832	3.56262	1.14507	6.82601	0.310331	0.523583	0.627117	0.545455	0.636364	4	1	3	2
	30	BMS	F	LCX	Single	Distal	2.6	2.83	1.08846	2.69	2.12709	1.8531	1.09711	5.07731	0.418941	0.302737	0.465581	1	1	NA	1	3	2
	30	BMS	F	LCX	Single	Mean	2.6	2.83	1.08846	2.69	2.10086	2.96078	1.22193	6.28358	0.341793	0.447704	0.573426	0.6633	0.693603	4	1	3	2
	30	DES	F	LAD	Single	Proximal	2.77	2.6	0.938628	2.41	6.11398	0.742174	0.899522	7.75568	0.788323	0.0822473	0.108249	0	0	4	1	3	0
	30	DES	F	LAD	Single	Middle					5.068	0.411089	0.977218	6.4563	0.784969	0.0505082	0.0750287	0.333333	0	4	1	3	0
	30	DES	F	LAD	Single	Distal					5.46541	0.657721	0.873523	6.99665	0.781146	0.0771103	0.107416	0.111111	0	4	1	3	0
	30	DES	F	LAD	Single	Mean	2.77	2.6	0.938628	2.41	5.54913	0.603661	0.916754	7.06955	0.784813	0.0699553	0.0968979	0.148148	0	4	1	3	0
	30	DES	F	RCA	Single	Proximal	3.12	3.31	1.0609	3.42	7.00197	0.818894	1.39979	9.22065	0.759379	0.0848864	0.104706	0.125	0	4	1	3	0
	30	DES	F	RCA	Single	Middle					6.88604	0.879629	1.28304	9.0487	0.760997	0.0917195	0.113272	0	0.0833333	4	1	3	0
	30	DES	F	RCA	Single	Distal					6.93727	0.348047	1.31487	8.60019	0.806642	0.0368206	0.0477737	0	0.666667	4	0	3	0
	30	DES	F	RCA	Single	Mean	3.12	3.31	1.0609	3.42	6.94176	0.68219	1.33257	8.95652	0.775673	0.0711422	0.0885839	0.0416667	0.25	4	0.666667	3	0
	30	BMS	F	LCX	Single	Proximal	2.69	3.08	1.14498	2.92	5.38242	0.543767	1.15462	7.08081	0.760142	0.0645274	0.0917567	0	0.5	4	0	3	0
	30	BMS	F	LCX	Single	Middle					5.24233	0.621518	1.11703	6.98089	0.750955	0.0744306	0.105991	0	0.8	4	0	3	1
	30	BMS	F	LCX	Single	Distal					5.08227	0.460019	1.253	6.79529	0.747911	0.056316	0.0830016	0	0.75	4	0	3	1
	30	BMS	F	LCX	Single	Mean	2.69	3.08	1.14498	2.92	5.23568	0.541768	1.17488	6.95233	0.753003	0.0650914	0.0935832	0	0.683333	4	0	3	0.666667
	30	DES	M	RCA	Single	Proximal	2.66	2.9	1.09023	2.64	3.94337	1.1934	1.0598	6.19657	0.636379	0.158341	0.232325	0.333333	0.333333	4	2	3	3
	30	DES	M	RCA	Single	Middle					3.81476	1.46655	0.832083	6.11339	0.624001	0.194628	0.277686	0.222222	0	4	2	3	2
	30	DES	M	RCA	Single	Distal					3.55662	1.41422	1.35626	6.3271	0.562125	0.193877	0.284504	1	1	4	1	3	3
	30	DES	M	RCA	Single	Mean	2.66	2.9	1.09023	2.64	3.77158	1.35806	1.08271	6.21235	0.607501	0.182282	0.264839	0.518519	0.444444	4	1.66667	3	2.66667
	30	BMS	M	LCX	Single	Proximal	2.85	3.28	1.15088	3.14	6.37608	0.534133	1.27457	8.18479	0.779016	0.0584717	0.0772962	0	0.666667	4	0	3	2
	30	BMS	M	LCX	Single	Middle					4.53213	3.43982	1.73386	9.7058	0.46695	0.391877	0.43149	0.454545	0.363636	4	0	3	3
	30	BMS	M	LCX	Single	Distal					4.44026	3.48164	1.82865	9.75055	0.455386	0.399104	0.439495	0.6	0.5	4	0	3	3
	30	BMS	M	LCX	Single	Mean	2.85	3.28	1.15088	3.14	5.11616	2.4852	1.61236	9.21371	0.567118	0.283151	0.316094	0.351515	0.510101	4	0	3	2.66667
	30	DES	M	LAD	Single	Proximal	2.78	3.09	1.11151	2.88	7.20575	0.769557	1.22442	9.19973	0.783257	0.0788205	0.0964924	0	0.428571	4	3	3	0
	30	DES	M	LAD	Single	Middle					6.36097	0.340503	1.32822	8.02969	0.792181	0.0375885	0.0508101	0	0	4	1	3	1
	30	DES	M	LAD	Single	Distal					5.63722	1.62739	1.19848	8.46309	0.666095	0.181111	0.224017	0.625	0.625	4	2	3	2
	30	DES	M	LAD	Single	Mean	2.78	3.09	1.11151	2.88	6.40131	0.912485	1.25037	8.56417	0.747178	0.0991735	0.123773	0.208333	0.35119	4	2	3	1
	30	DES	M	RCA	Overlap	Proximal	2.98	3.56	1.19463	3.52	6.34924	1.46942	1.29913	9.1178	0.696357	0.155952	0.187938	0	0	4	1	3	0
	30	DES	M	RCA	Overlap	Middle1					5.78124	2.52944	1.57901	9.88969	0.584573	0.269911	0.30436	0.166667	0.478261	4	1	3	1
	30	DES	M	RCA	Overlap	Middle2					5.80841	1.7366	1.55624	9.10124	0.638199	0.189993	0.230165	0.333333	0.5	4	1	3	1
	30	DES	M	RCA	Overlap	Distal	2.7	3.05	1.12963	3.1	5.98869	1.25112	1.34901	8.58882	0.697265	0.137386	0.172812	0	0.333333	4	1	3	0
	30	DES	M	RCA	Overlap	Mean	2.84	3.305	1.16213	3.31	5.9819	1.74665	1.44585	9.17439	0.654099	0.18831	0.223819	0.125	0.327899	4	1	3	0.5
	30	BMS	M	LCX	Single	Proximal	2.56	2.73	1.06641	2.72	3.04466	2.23865	1.30361	6.58692	0.462228	0.312364	0.423722	0.4	0.5	4	0	3	2
	30	BMS	M	LCX	Single	Middle					3.53247	1.41705	1.17354	6.12305	0.576913	0.194795	0.2863	0.125	0.625	4	0	3	2
	30	BMS	M	LCX	Single	Distal					3.85137	0.696528	1.03698	5.58487	0.689607	0.0959627	0.153154	0	1	4	0	3	1
	30	BMS	M	LCX	Single	Mean	2.56	2.73	1.06641	2.72	3.47616	1.45074	1.17137	6.09828	0.576249	0.20104	0.287725	0.175	0.708333	4	0	3	1.66667
	30	DES	M	RCA	Overlap	Proximal	2.97	3.56	1.19865	3.12	5.47789	0.988426	1.38755	7.85387	0.697477	0.114195	0.152858	0	0.5	4	1	3	1
	30	DES	M	RCA	Overlap	Middle1					5.11231	2.31098	1.68734	9.11063	0.561137	0.261518	0.311314	0.222222	0	4	2	3	2
	30	DES	M	RCA	Overlap	Middle2					4.47685	3.69817	1.05584	9.23086	0.484987	0.419386	0.452375	0	0.147059	4	2	3	1
	30	DES	M	RCA	Overlap	Distal	2.86	3.19	1.11538	3.16	5.34923	1.88784	1.21704	8.45411	0.632737	0.212891	0.260857	0	0.333333	4	1	3	1
	30	DES	M	RCA	Overlap	Mean	2.915	3.375	1.15702	3.14	5.10407	2.22135	1.33694	8.66237	0.594085	0.251998	0.294351	0.0555556	0.245098	4	1.5	3	1.25
	30	DES	M	LAD	Single	Proximal	2.61	2.84	1.08812	2.82	4.64885	1.70148	0.83629	7.18662	0.646876	0.20529	0.267936	0	0.142857	4	3	3	0
	30	DES	M	LAD	Single	Middle					4.99747	1.01288	0.888124	6.89847	0.724431	0.121921	0.168522	0	0.333333	4	2	3	0
	30	DES	M	LAD	Single	Distal					4.65327	1.78509	0.773953	7.21232	0.645184	0.214533	0.277259	0	0.0769231	4	2	3	0
	30	DES	M	LAD	Single	Mean	2.61	2.84	1.08812	2.82	4.76653	1.49982	0.832789	7.09914	0.672164	0.180581	0.237906	0	0.184371	4	2.33333	3	0
	30	DES	M	RCA	Overlap	Proximal	2.76	3.19	1.1558	3.13	5.36988	0.484362	1.04376	6.89801	0.778469	0.0576906	0.0827369	0	0.75	4	2	3	1
	30	DES	M	RCA	Overlap	Middle1					5.31352	0.437413	1.16784	6.91877	0.767986	0.0524713	0.0760595	0	0	4	2	3	1
	30	DES	M	RCA	Overlap	Middle2					5.708	0.938709	0.931327	7.57803	0.753229	0.10662	0.141229	0	0.222222	4	1	3	1
	30	DES	M	RCA	Overlap	Distal	2.7	3.18	1.17778	2.98	4.63042	0.574352	1.06132	6.26609	0.738965	0.0730941	0.110351	0	0	4	2	3	2
	30	DES	M	RCA	Overlap	Mean	2.73	3.185	1.16679	3.055	5.25545	0.608709	1.05106	6.91522	0.759662	0.072469	0.102594	0	0.243056	4	1.75	3	1.25
	30	BMS	M	LCX	Single	Proximal	3.1	3.25	1.04839	3.26	6.19809	0.978005	1.89601	9.0721	0.683203	0.10676	0.136287	0	0	4	1	3	0
	30	BMS	M	LCX	Single	Middle					6.45082	0.39079	1.61895	8.46057	0.762458	0.0427659	0.0571195	0	0.333333	4	1	3	0
	30	BMS	M	LCX	Single	Distal					6.61327	0.665971	1.39992	8.67916	0.761971	0.0713016	0.091489	0	0.333333	4	1	3	0
	30	BMS	M	LCX	Single	Mean	3.1	3.25	1.04839	3.26	6.42073	0.678255	1.63829	8.73728	0.735877	0.0736092	0.094965	0	0.222222	4	1	3	0
	30	BMS	M	LAD	Single	Proximal	2.83	3.15	1.11307	2.79	6.45592	0.646105	1.24149	8.34352	0.773765	0.0700228	0.0909747	0	1	4	0	3	0
	30	BMS	M	LAD	Single	Middle					6.17741	1.0189	1.12165	8.31796	0.742659	0.111233	0.141587	0	0.416667	4	1	3	1
	30	BMS	M	LAD	Single	Distal					4.90091	1.60747	1.72781	8.23619	0.595046	0.190331	0.246985	0.571429	0.571429	4	0	3	2
	30	BMS	M	LAD	Single	Mean	2.83	3.15	1.11307	2.79	5.84475	1.09083	1.36365	8.29922	0.703823	0.123862	0.159849	0.190476	0.662698	4	0.333333	3	1
	30	DES	M	RCA	Overlap	Proximal	2.63	3.12	1.18631	2.86	3.93156	1.11874	1.42364	6.47394	0.60729	0.149212	0.22152	0.333333	1	4	1	3	3
	30	DES	M	RCA	Overlap	Middle1					4.03382	1.94214	1.31577	7.29173	0.553205	0.246066	0.324993	1	0.75	4	1	3	2
	30	DES	M	RCA	Overlap	Middle2					3.99468	1.84789	1.24173	7.08431	0.563878	0.236097	0.31628	0	0.5	4	2	3	2
	30	DES	M	RCA	Overlap	Distal	2.58	3.17	1.22868	2.93	3.92795	1.06202	1.37477	6.36474	0.617142	0.14213	0.212832	1.66667	2	4	1	3	3
	30	DES	M	RCA	Overlap	Mean	2.605	3.145	1.2075	2.895	3.972	1.4927	1.33898	6.80368	0.585379	0.193377	0.268906	0.75	1.0625	4	1.25	3	2.5
	30	DES	F	RCA	Overlap	Proximal	2.76	3.3	1.19565	3.01	4.79515	0.829505	1.46098	7.08564	0.676742	0.102599	0.147477	0	0.666667	4	1	3	2
	30	DES	F	RCA	Overlap	Middle1					5.47561	2.03761	1.27956	8.79279	0.622739	0.226254	0.271204	0	0.5625	4	1	3	2
	30	DES	F	RCA	Overlap	Middle2					5.0769	1.88114	1.25422	8.21225	0.61821	0.216994	0.270354	0.0714286	0.3125	4	1	3	1
	30	DES	F	RCA	Overlap	Distal	2.71	3.06	1.12915	2.94	4.14234	0.967964	1.48112	6.59143	0.628444	0.127126	0.189414	0.333333	0.166667	NA	1	3	2
	30	DES	F	RCA	Overlap	Mean	2.735	3.18	1.1624	2.975	4.8725	1.42905	1.36897	7.67053	0.636534	0.168243	0.219612	0.10119	0.427083	4	1	3	1.75
	30	DES	F	RCA	Overlap	Proximal	2.67	2.87	1.07491	3.18	5.60894	0.481594	0.928777	7.01931	0.799073	0.0561823	0.0790725	0	0.5	4	1	3	1
	30	DES	F	RCA	Overlap	Middle1					5.66555	1.20985	0.985034	7.86043	0.720769	0.136453	0.175967	0	0.263158	4	2	3	1
	30	DES	F	RCA	Overlap	Middle2					5.74287	0.899467	0.921096	7.56343	0.759294	0.102031	0.135414	0	0.375	4	1	3	1
	30	DES	F	RCA	Overlap	Distal	2.77	3.11	1.12274	2.95	6.10535	0.727438	1.10998	7.94277	0.768668	0.0807127	0.106463	0	0.5	4	1	3	0
	30	DES	F	RCA	Overlap	Mean	2.72	2.99	1.09883	3.065	5.78068	0.829587	0.986221	7.59649	0.761951	0.0938446	0.124229	0	0.409539	4	1.25	3	0.75
	30	DES	F	LCX	Single	Proximal	2.59	2.98	1.15058	2.99	4.39842	1.65328	0.899223	6.95092	0.632782	0.204677	0.273193	0.133333	0.2	4	1	3	2
	30	DES	F	LCX	Single	Middle					4.69745	1.51952	0.940989	7.15796	0.656256	0.18394	0.244415	0.25	0.166667	4	2	3	2
	30	DES	F	LCX	Single	Distal					5.19674	1.19004	1.08124	7.46802	0.695866	0.139677	0.186328	0.4	0.1	4	1	3	1
	30	DES	F	LCX	Single	Mean	2.59	2.98	1.15058	2.99	4.7642	1.45428	0.973817	7.1923	0.661635	0.176098	0.234645	0.261111	0.155556	4	1.33333	3	1.66667
	30	BMS	F	LAD	Single	Proximal	2.75	2.72	0.989091	2.85	5.36939	0.936619	1.09728	7.40329	0.725271	0.109443	0.148528	0.25	0	4	0	3	0
	30	BMS	F	LAD	Single	Middle					5.07074	0.452122	1.20027	6.72313	0.754223	0.0554297	0.0818637	0	0	4	0	3	1
	30	BMS	F	LAD	Single	Distal					4.96759	0.503494	1.12197	6.59305	0.753458	0.0621883	0.0920283	0.2	0.2	4	0	3	0
	30	BMS	F	LAD	Single	Mean	2.75	2.72	0.989091	2.85	5.13591	0.630745	1.13984	6.90649	0.744317	0.075687	0.107473	0.15	0.0666667	4	0	3	0.333333
	30	DES	F	RCA	Overlap	Proximal	2.74	3.53	1.28832	3.16	5.16339	1.5875	1.04753	7.79842	0.662107	0.183891	0.235154	0.0833333	0	4	1	3	0
	30	DES	F	RCA	Overlap	Middle1					5.28312	1.97772	0.970325	8.23117	0.641844	0.22347	0.272382	0.533333	0	4	1	3	2
	30	DES	F	RCA	Overlap	Middle2					5.4358	2.00711	0.989837	8.43275	0.644606	0.223808	0.269667	0.0833333	0	4	1	3	2
	30	DES	F	RCA	Overlap	Distal	2.79	3.34	1.19713	3.2	5.67912	1.4311	1.15055	8.26078	0.68748	0.159897	0.201274	0	0.0833333	4	1	3	2
	30	DES	F	RCA	Overlap	Mean	2.765	3.435	1.24273	3.18	5.39036	1.75086	1.03956	8.18078	0.659009	0.197767	0.244619	0.175	0.0208333	4	1	3	1.5
	30	DES	F	LCX	Single	Proximal	2.62	2.71	1.03435	2.61	5.00205	3.80192	2.42469	11.2287	0.445472	0.412209	0.431842	0.636364	2.18182	3	3	3	3
	30	DES	F	LCX	Single	Middle					2.73441	1.64702	1.96052	6.34194	0.431163	0.248006	0.375908	2	1.66667	4	1	3	3
	30	DES	F	LCX	Single	Distal					5.25617	4.54149	4.46648	14.2641	0.368489	0.472502	0.463528	3	2	3	3	3	3
	30	DES	F	LCX	Single	Mean	2.62	2.71	1.03435	2.61	4.33088	3.33014	2.95056	10.6116	0.415041	0.377573	0.423759	1.87879	1.94949	3.33333	2.33333	3	3
	30	DES	F	LCX	Overlap	Proximal	2.74	2.87	1.04745	2.72	4.53707	1.01166	0.779489	6.32821	0.716959	0.127244	0.182322	0	0	4	3	3	0
	30	DES	F	LCX	Overlap	Middle1					4.39655	1.39018	0.713001	6.49973	0.67642	0.174203	0.240236	0	0.0952381	4	2	3	0
	30	DES	F	LCX	Overlap	Middle2					4.28088	1.6291	0.759787	6.66977	0.641833	0.204246	0.275653	0	0.0416667	4	3	3	0
	30	DES	F	LCX	Overlap	Distal	2.51	2.97	1.18327	2.83	3.56471	1.16987	1.01117	5.74575	0.620408	0.162411	0.247091	0	0	4	3	3	2
	30	DES	F	LCX	Overlap	Mean	2.625	2.92	1.11536	2.775	4.1948	1.3002	0.815861	6.31086	0.663905	0.167026	0.236326	0	0.0342262	4	2.75	3	0.5
	90	BMS	F	LCX	Overlap	Proximal	2.98	3.37	1.13087	3.19	4.7475	1.3339	1.26688	7.34828	0.64607	0.16202	0.219341	0.666667	0.75	4	0	3	1
	90	BMS	F	LCX	Overlap	Middle					4.96441	1.69845	1.22972	7.89258	0.628997	0.199247	0.254913	0.190476	0.565217	4	0	3	1
	90	BMS	F	LCX	Overlap	Distal	2.83	3.15	1.11307	2.96	3.45367	3.62027	0.757216	7.83116	0.441016	0.452076	0.511776	2	2.92308	4	0	3	2
	90	BMS	F	LCX	Overlap	Mean	2.905	3.26	1.12197	3.075	4.38853	2.21754	1.0846	7.69067	0.572028	0.271114	0.328677	0.952381	1.41276	4	0	3	1.33333
	90	DES	F	LAD	Single	Proximal	2.73	2.95	1.08059	2.85	4.60169	1.25902	1.00419	6.8649	0.670321	0.155567	0.214824	0	0.363636	4	3	3	0
	90	DES	F	LAD	Single	Middle					4.72502	1.40669	0.977286	7.109	0.664653	0.170678	0.229413	0	0.333333	4	2	3	0
	90	DES	F	LAD	Single	Distal					4.60522	1.36022	0.898077	6.86352	0.670971	0.167252	0.228017	0	0.357143	4	2	3	0
	90	DES	F	LAD	Single	Mean	2.73	2.95	1.08059	2.85	4.64398	1.34198	0.959852	6.94581	0.668649	0.164499	0.224084	0	0.351371	4	2.33333	3	0
	90	BMS	F	LCX	Overlap	Proximal	2.85	3.39	1.18947	3.26	4.08856	1.09629	1.38871	6.57356	0.62197	0.143872	0.211441	0	0.428571	4	0	3	1
	90	BMS	F	LCX	Overlap	Middle					4.36465	2.81714	0.882177	8.06396	0.541254	0.333273	0.392261	0	0.266667	4	0	3	0
	90	BMS	F	LCX	Overlap	Distal	2.94	3.22	1.09524	3.09	4.82247	1.43337	1.35356	7.6094	0.633751	0.172166	0.229125	0	0.133333	4	0	3	1
	90	BMS	F	LCX	Overlap	Mean	2.895	3.305	1.14236	3.175	4.42523	1.78226	1.20815	7.41564	0.598992	0.216437	0.277609	0	0.27619	4	0	3	0.666667
	90	BMS	M	LAD	Single	Proximal	2.56	2.78	1.08594	2.61	4.52561	1.0968	0.938997	6.56141	0.689731	0.137558	0.195077	0.454545	0	4	0	3	0
	90	BMS	M	LAD	Single	Middle					4.16387	1.23912	1.04725	6.45024	0.645537	0.16016	0.229339	0.571429	0	4	0	3	0
	90	BMS	M	LAD	Single	Distal					3.88173	1.17137	1.00722	6.06032	0.640515	0.156676	0.231813	0.333333	0	4	0	3	0
	90	BMS	M	LAD	Single	Mean	2.56	2.78	1.08594	2.61	4.1904	1.1691	0.997824	6.35732	0.658595	0.151464	0.218743	0.453102	0	4	0	3	0
	90	DES	M	LCX	Overlap	Proximal	3.01	3.49	1.15947	3.41	5.04651	1.69904	1.10429	7.84983	0.642881	0.197904	0.251876	0	0.846154	4	1	3	3
	90	DES	M	LCX	Overlap	Middle					4.40397	2.56667	1.01174	7.98239	0.551711	0.305584	0.368212	0.357143	0.1875	4	1	3	3
	90	DES	M	LCX	Overlap	Distal	2.82	3.37	1.19504	2.97	5.00066	0.93556	1.13769	7.0739	0.706916	0.112962	0.157602	0	0	4	1	3	2
	90	DES	M	LCX	Overlap	Mean	2.915	3.43	1.17725	3.19	4.81705	1.73376	1.08457	7.63537	0.633836	0.205483	0.25923	0.119048	0.344551	4	1	3	2.66667
	90	BMS	M	RCA	Overlap	Proximal	2.83	3.44	1.21555	3.33	5.39136	1.26017	1.26242	7.91395	0.681247	0.145068	0.189456	0	0	4	0	3	1
	90	BMS	M	RCA	Overlap	Middle					4.98131	1.97926	0.964523	7.92509	0.628549	0.229289	0.284353	0	0.652174	4	0	3	1
	90	BMS	M	RCA	Overlap	Distal	2.84	3.26	1.14789	2.93	5.14637	1.4469	1.25237	7.84565	0.655953	0.168792	0.219451	0.333333	1	4	0	3	1
	90	BMS	M	RCA	Overlap	Mean	2.835	3.35	1.18172	3.13	5.17301	1.56211	1.15977	7.89489	0.65525	0.181049	0.231087	0.111111	0.550725	4	0	3	1
	90	BMS	F	LCX	Overlap	Proximal	2.93	3.29	1.12287	3.11	3.76088	1.7014	1.2577	6.71998	0.559656	0.224465	0.311482	0	0.25	4	0	3	1
	90	BMS	F	LCX	Overlap	Middle					3.23967	3.3009	0.977622	7.51819	0.430911	0.427399	0.504681	0.875	0.8	4	0	3	3
	90	BMS	F	LCX	Overlap	Distal	2.86	3.34	1.16783	2.96	3.10115	3.2304	1.06809	7.39965	0.419095	0.426104	0.510207	0.866667	1.2	4	0	3	2
	90	BMS	F	LCX	Overlap	Mean	2.895	3.315	1.14535	3.035	3.36723	2.74424	1.10114	7.21261	0.469887	0.359323	0.442123	0.580556	0.75	4	0	3	2
	90	BMS	M	LAD	Single	Proximal	2.95	3.19	1.08136	3.05	5.97995	1.23445	1.1959	8.41031	0.711027	0.135727	0.17111	0	0.0909091	4	0	3	0
	90	BMS	M	LAD	Single	Middle					5.55231	1.46647	1.10443	8.12321	0.683512	0.165287	0.208935	0	0.0714286	4	0	3	0
	90	BMS	M	LAD	Single	Distal					3.2386	4.22027	1.07549	8.53436	0.379477	0.525533	0.565806	0.428571	1	4	0	3	2
	90	BMS	M	LAD	Single	Mean	2.95	3.19	1.08136	3.05	4.92362	2.30706	1.12528	8.35596	0.591338	0.275516	0.315283	0.142857	0.387446	4	0	3	0.666667
	90	DES	M	RCA	Overlap	Proximal	2.78	3.19	1.14748	3.14	5.00796	0.800156	0.986503	6.79462	0.737048	0.0971286	0.137765	0	0	4	0	3	0
	90	DES	M	RCA	Overlap	Middle					5.34419	1.51901	0.946148	7.80934	0.684332	0.173782	0.221327	0	0.15	4	0	3	1
	90	DES	M	RCA	Overlap	Distal	2.94	3.28	1.11565	3.08	5.10895	0.550366	1.13699	6.79631	0.751725	0.0669315	0.0972496	0	0	4	0	3	0
	90	DES	M	RCA	Overlap	Mean	2.86	3.235	1.13156	3.11	5.1537	0.956511	1.02321	7.13342	0.724368	0.112614	0.152114	0	0.05	4	0	3	0.333333
	90	DES	M	LCX	Single	Proximal	2.6	2.92	1.12308	2.81	4.29751	0.999158	0.906273	6.20294	0.692818	0.128864	0.188639	0	0	4	0	3	1
	90	DES	M	LCX	Single	Middle					4.32557	0.35569	0.771649	5.45291	0.793259	0.0472912	0.0759817	0	0	4	0	3	0
	90	DES	M	LCX	Single	Distal					4.60748	0.770832	0.755546	6.13386	0.751155	0.0973874	0.143322	0	0	4	0	3	0
	90	DES	M	LCX	Single	Mean	2.6	2.92	1.12308	2.81	4.41019	0.70856	0.811156	5.9299	0.745744	0.0911809	0.135981	0	0	4	0	3	0.333333
	90	DES	M	RCA	Overlap	Proximal	2.87	3.27	1.13937	3.12	5.58227	0.889063	0.943744	7.41508	0.752827	0.10223	0.137385	0	0.153846	4	1	3	0
	90	DES	M	RCA	Overlap	Middle					5.73211	1.31686	0.987825	8.03679	0.713233	0.147145	0.186816	0	0.428571	4	1	3	0
	90	DES	M	RCA	Overlap	Distal	2.84	3.17	1.1162	3.04	5.42156	0.634334	0.970171	7.02606	0.771635	0.074726	0.104747	0	0	4	0	3	0
	90	DES	M	RCA	Overlap	Mean	2.855	3.22	1.12779	3.08	5.57864	0.946753	0.967247	7.49264	0.745898	0.108034	0.142983	0	0.194139	4	0.666667	3	0
	90	DES	M	LAD	Single	Proximal	2.79	2.93	1.05018	2.84	5.33683	0.790097	0.844525	6.97145	0.765526	0.0931505	0.128955	0	0.142857	4	0	3	1
	90	DES	M	LAD	Single	Middle					4.93223	1.1761	0.891154	6.99948	0.704657	0.141409	0.19254	0.285714	0.357143	4	1	3	1
	90	DES	M	LAD	Single	Distal					4.51039	0.876721	0.984809	6.37192	0.707854	0.111285	0.162744	0.428571	0.714286	4	0	3	2
	90	DES	M	LAD	Single	Mean	2.79	2.93	1.05018	2.84	4.92648	0.947638	0.906829	6.78095	0.726012	0.115281	0.161413	0.238095	0.404762	4	0.333333	3	1.33333
	90	BMS	M	RCA	Overlap	Proximal	2.74	3.11	1.13504	3.02	3.05934	2.59902	1.292	6.95036	0.44017	0.355233	0.459324	1.63636	2.81818	4	1	3	2
	90	BMS	M	RCA	Overlap	Middle					2.97311	3.31655	0.774293	7.06395	0.420885	0.442126	0.527301	1.35714	2.80769	4	0	3	3
	90	BMS	M	RCA	Overlap	Distal	2.66	3.3	1.2406	2.7	3.20785	2.44837	1.11408	6.7703	0.473811	0.331311	0.432864	1.26667	2.06667	4	1	3	1
	90	BMS	M	RCA	Overlap	Mean	2.7	3.205	1.18782	2.86	3.0801	2.78798	1.06012	6.9282	0.444956	0.376223	0.473163	1.42006	2.56418	4	0.666667	3	2
	90	BMS	M	LAD	Single	Proximal	2.95	3.09	1.04746	3.05	5.74629	0.764511	1.07736	7.58816	0.757271	0.0871589	0.117422	0.333333	0.333333	4	0	3	0
	90	BMS	M	LAD	Single	Middle					6.29041	0.976961	1.03747	8.30484	0.757439	0.105919	0.134431	0	0.416667	4	0	3	0
	90	BMS	M	LAD	Single	Distal					5.978	0.765845	1.32324	8.06709	0.741036	0.0856984	0.113562	0	0.4	4	0	3	0
	90	BMS	M	LAD	Single	Mean	2.95	3.09	1.04746	3.05	6.0049	0.835772	1.14602	7.98669	0.751915	0.0929256	0.121805	0.111111	0.383333	4	0	3	0
	90	DES	M	RCA	Overlap	Proximal	2.85	3.23	1.13333	3.02	4.30646	0.918819	1.09593	6.32121	0.681272	0.118867	0.175841	0	0.333333	4	1	3	1
	90	DES	M	RCA	Overlap	Middle					5.24071	1.53211	0.859596	7.63242	0.686639	0.176707	0.226214	0	0.285714	4	1	3	1
	90	DES	M	RCA	Overlap	Distal	2.8	2.97	1.06071	2.89	4.63694	0.578596	0.953466	6.169	0.751651	0.0735699	0.110937	0	0.25	4	1	3	1
	90	DES	M	RCA	Overlap	Mean	2.825	3.1	1.09702	2.955	4.72804	1.00984	0.969662	6.70754	0.706521	0.123048	0.170998	0	0.289683	4	1	3	1
	90	DES	M	LAD	Single	Proximal	2.54	2.84	1.11811	2.65	4.14361	1.39977	0.694315	6.2377	0.664285	0.179893	0.252512	0	0.285714	4	2	3	1
	90	DES	M	LAD	Single	Middle					4.46314	0.778403	0.840379	6.08192	0.733837	0.0997641	0.148507	0	0.333333	4	1	3	0
	90	DES	M	LAD	Single	Distal					4.27293	0.893462	0.742578	5.90897	0.723126	0.116146	0.172937	0.142857	0.214286	4	1	3	1
	90	DES	M	LAD	Single	Mean	2.54	2.84	1.11811	2.65	4.29323	1.02388	0.759091	6.0762	0.707083	0.131934	0.191319	0.047619	0.277778	4	1.33333	3	0.666667
	90	BMS	M	RCA	Single	Proximal	2.72	3.37	1.23897	3.02	5.21555	1.00679	1.15335	7.37568	0.707127	0.118877	0.161802	0	0	4	0	3	0
	90	BMS	M	RCA	Single	Middle					5.11593	0.760737	1.20315	7.07982	0.722608	0.0915915	0.12945	0	0.0909091	4	0	3	0
	90	BMS	M	RCA	Single	Distal					4.82003	1.06932	1.08031	6.96966	0.691573	0.13052	0.181568	0.166667	0.333333	4	0	3	0
	90	BMS	M	RCA	Single	Mean	2.72	3.37	1.23897	3.02	5.0505	0.945615	1.1456	7.14172	0.707103	0.113663	0.157607	0.0555556	0.141414	4	0	3	0
	90	BMS	M	RCA	Overlap	Proximal	2.85	3.31	1.1614	3.03	3.66493	1.51853	1.22208	6.40554	0.57215	0.204418	0.292957	0	0.833333	4	0	3	0
	90	BMS	M	RCA	Overlap	Middle					3.55571	3.06422	0.872503	7.49244	0.474574	0.387747	0.462878	0	0.545455	4	0	3	0
	90	BMS	M	RCA	Overlap	Distal	2.67	3.04	1.13858	2.92	3.69813	1.43387	1.08941	6.22141	0.594421	0.193144	0.279397	0	0.6	4	0	3	0
	90	BMS	M	RCA	Overlap	Mean	2.76	3.175	1.14999	2.975	3.63959	2.00554	1.06133	6.70646	0.547048	0.261769	0.345077	0	0.659596	4	0	3	0
	90	DES	M	LCX	Overlap	Proximal	2.73	3.39	1.24176	3.16	2.7985	3.02408	1.0078	6.83038	0.409713	0.417574	0.519372	1.14286	0.285714	4	1	3	2
	90	DES	M	LCX	Overlap	Middle					3.06274	3.53331	1.45174	8.04779	0.380569	0.461625	0.53567	0.571429	0.75	4	1	3	3
	90	DES	M	LCX	Overlap	Distal	2.79	3.35	1.20072	3.19	2.93343	3.30674	1.38256	7.62273	0.384827	0.443062	0.529912	0.5	0.666667	4	3	3	3
	90	DES	M	LCX	Overlap	Mean	2.76	3.37	1.22124	3.175	2.93156	3.28804	1.2807	7.5003	0.391703	0.440754	0.528318	0.738095	0.56746	4	1.66667	3	2.66667
	90	DES	M	RCA	Overlap	Proximal	2.66	3.16	1.18797	2.95	4.76814	0.844862	0.937807	6.55081	0.72787	0.104697	0.150519	0	0	4	1	3	1
	90	DES	M	RCA	Overlap	Middle					4.63527	1.4675	1.02458	7.12735	0.65035	0.17908	0.240465	0.0714286	0.105263	4	1	3	0
	90	DES	M	RCA	Overlap	Distal	2.61	3.08	1.18008	2.71	4.53493	0.620322	1.11329	6.26854	0.723443	0.0795397	0.120328	0	0.142857	4	1	3	0
	90	DES	M	RCA	Overlap	Mean	2.635	3.12	1.18402	2.83	4.64611	0.977562	1.02522	6.6489	0.700554	0.121106	0.170437	0.0238095	0.0827068	4	1	3	0.333333
	90	BMS	M	LCX	Single	Proximal	2.51	2.75	1.09562	2.67	3.61424	1.49602	0.823134	5.93339	0.609135	0.202811	0.292749	0.166667	0.833333	4	0	3	1
	90	BMS	M	LCX	Single	Middle					3.91591	0.869414	0.827869	5.61319	0.697626	0.117731	0.181683	0	0	4	0	3	0
	90	BMS	M	LCX	Single	Distal					3.7564	0.961879	1.02235	5.74063	0.654353	0.13203	0.203862	0.166667	0.5	4	0	3	0
	90	BMS	M	LCX	Single	Mean	2.51	2.75	1.09562	2.67	3.76218	1.1091	0.891118	5.7624	0.653705	0.150857	0.226098	0.111111	0.444444	4	0	3	0.333333
	90	DES	M	LAD	Single	Proximal	2.67	3.12	1.16854	3.11	4.12854	1.26118	1.30445	6.69417	0.616737	0.163444	0.233998	0.153846	0.230769	4	1	3	1
	90	DES	M	LAD	Single	Middle					4.0061	1.60906	0.974642	6.5898	0.607924	0.207683	0.286556	0.153846	0.846154	4	1	3	1
	90	DES	M	LAD	Single	Distal					2.93753	2.52198	1.01362	6.47312	0.453804	0.351285	0.461942	1	1.38462	4	0	3	2
	90	DES	M	LAD	Single	Mean	2.67	3.12	1.16854	3.11	3.69072	1.79741	1.09757	6.5857	0.559488	0.240804	0.327499	0.435897	0.820513	4	0.666667	3	1.33333
	90	BMS	M	RCA	Overlap	Proximal	2.73	3.33	1.21978	3.1	3.93867	1.17268	2.0775	7.18885	0.547886	0.155841	0.229427	0	0.25	4	0	3	1
	90	BMS	M	RCA	Overlap	Middle					5.07308	1.90396	1.28623	8.26327	0.613931	0.219503	0.27289	0	0.321429	4	0	3	1
	90	BMS	M	RCA	Overlap	Distal	2.77	3.21	1.15884	2.98	5.06984	1.48076	1.47042	8.02103	0.632069	0.173648	0.226049	0	0.25	4	0	3	0
	90	BMS	M	RCA	Overlap	Mean	2.75	3.27	1.18931	3.04	4.69386	1.51914	1.61138	7.82438	0.597962	0.182998	0.242789	0	0.27381	4	0	3	0.666667
	90	BMS	M	LCX	Single	Proximal	2.62	3.04	1.16031	2.87	2.89884	1.91383	1.11734	5.93002	0.488843	0.27712	0.397665	0.8	0.9	4	0	3	1
	90	BMS	M	LCX	Single	Middle					3.21977	1.58611	1.05777	5.86364	0.549107	0.224468	0.330035	0.454545	1	4	0	3	1
	90	BMS	M	LCX	Single	Distal					2.86072	1.82286	1.14801	5.83159	0.490556	0.266744	0.389202	1.11111	0.888889	4	0	3	1
	90	BMS	M	LCX	Single	Mean	2.62	3.04	1.16031	2.87	2.99311	1.77426	1.10771	5.87508	0.509502	0.25611	0.3723	0.788552	0.92963	4	0	3	1
	90	BMS	M	LAD	Single	Proximal	2.83	3.09	1.09187	2.98	4.99239	1.53116	1.39489	7.91844	0.630476	0.180405	0.234713	0.125	1	4	0	3	2
	90	BMS	M	LAD	Single	Middle					3.69437	2.63472	1.13704	7.46613	0.494818	0.334956	0.416287	0.8	2.26667	4	0	3	2
	90	BMS	M	LAD	Single	Distal					3.49082	2.97938	1.10318	7.57338	0.460933	0.380988	0.460477	1.28571	1.71429	4	0	3	3
	90	BMS	M	LAD	Single	Mean	2.83	3.09	1.09187	2.98	4.05919	2.38175	1.2117	7.65265	0.528742	0.298783	0.370492	0.736905	1.66032	4	0	3	2.33333
	90	DES	M	LCX	Single	Proximal	3	3.41	1.13667	3.23	4.19339	2.20258	1.20838	7.60434	0.551446	0.271516	0.34437	1	0.5	4	0	3	3
	90	DES	M	LCX	Single	Middle					4.20607	2.08303	1.41101	7.7001	0.546235	0.257799	0.331213	1	1.16667	4	1	3	3
	90	DES	M	LCX	Single	Distal					4.05812	1.80651	2.54511	8.40974	0.482549	0.229751	0.308035	1.78571	2	4	0	3	2
	90	DES	M	LCX	Single	Mean	3	3.41	1.13667	3.23	4.15252	2.03071	1.7215	7.90473	0.526744	0.253022	0.327873	1.2619	1.22222	4	0.333333	3	2.66667
	90	BMS	M	RCA	Overlap	Proximal	2.89	3.17	1.09689	2.98	4.23889	1.76116	1.09231	7.09235	0.59767	0.220397	0.293524	1.66667	1.16667	4	0	3	2
	90	BMS	M	RCA	Overlap	Middle					2.85678	3.76972	0.888655	7.51516	0.380136	0.498743	0.568886	1.19048	2.13636	4	1	3	3
	90	BMS	M	RCA	Overlap	Distal	2.69	2.87	1.06691	2.79	2.03455	3.43336	1.30372	6.77163	0.300452	0.514529	0.627911	1.5	2.28571	4	0	3	3
	90	BMS	M	RCA	Overlap	Mean	2.79	3.02	1.0819	2.885	3.04341	2.98808	1.0949	7.12638	0.426086	0.411223	0.496774	1.45238	1.86291	4	0.333333	3	2.66667
	90	BMS	M	LAD	Single	Proximal	2.73	3.07	1.12454	2.87	5.51281	0.985963	1.15736	7.65613	0.720051	0.113589	0.151715	0.166667	0.583333	4	0	3	1
	90	BMS	M	LAD	Single	Middle					4.92264	0.866133	1.11304	6.90181	0.713239	0.105664	0.149623	0.444444	0.666667	4	0	3	1
	90	BMS	M	LAD	Single	Distal					5.19637	1.16577	0.979148	7.34129	0.707828	0.136971	0.183236	0.0909091	0.545455	4	0	3	0
	90	BMS	M	LAD	Single	Mean	2.73	3.07	1.12454	2.87	5.2106	1.00596	1.08318	7.29974	0.713706	0.118741	0.161525	0.234007	0.598485	4	0	3	0.666667
	90	DES	M	RCA	Overlap	Proximal	2.87	3.3	1.14983	3.11	5.31498	1.66045	1.41548	8.39091	0.633422	0.189387	0.238042	0	0.666667	4	1	3	1
	90	DES	M	RCA	Overlap	Middle					4.39544	2.77179	1.20632	8.37355	0.524919	0.32759	0.386731	0.0909091	0.478261	4	1	3	1
	90	DES	M	RCA	Overlap	Distal	2.89	3.13	1.08304	3	4.38797	1.12798	1.20279	6.71873	0.653095	0.143224	0.204494	0	0.4	4	1	3	1
	90	DES	M	RCA	Overlap	Mean	2.88	3.215	1.11644	3.055	4.69946	1.85341	1.27486	7.82773	0.603812	0.220067	0.276422	0.030303	0.514976	4	1	3	1
	90	DES	M	LCX	Single	Proximal	2.5	3.07	1.228	2.99	2.89372	2.24366	0.866698	6.00408	0.48196	0.319041	0.436732	0.5	0.928571	4	1	3	2
	90	DES	M	LCX	Single	Middle					2.99989	2.26544	0.721355	5.98668	0.501094	0.317419	0.430256	0.642857	0.785714	4	0	3	3
	90	DES	M	LCX	Single	Distal					3.45777	1.41672	0.726967	5.60145	0.617299	0.196516	0.290639	0.214286	0.285714	4	1	3	2
	90	DES	M	LCX	Single	Mean	2.5	3.07	1.228	2.99	3.11713	1.97527	0.771674	5.86407	0.533451	0.277659	0.385876	0.452381	0.666667	4	0.666667	3	2.33333
	90	DES	M	RCA	Single	Proximal	2.73	3.19	1.1685	2.87	4.76096	1.12765	0.767876	6.65649	0.715236	0.138048	0.191497	0	0.2	4	0	3	1
	90	DES	M	RCA	Single	Middle					5.004	1.27474	1.00258	7.28132	0.687238	0.151642	0.203025	0.615385	0.692308	4	0	3	0
	90	DES	M	RCA	Single	Distal					5.12833	1.02556	1.16967	7.32356	0.700251	0.121934	0.166652	0.6	0.6	4	0	3	1
	90	DES	M	RCA	Single	Mean	2.73	3.19	1.1685	2.87	4.96443	1.14265	0.980042	7.08712	0.700908	0.137208	0.187058	0.405128	0.497436	4	0	3	0.666667
	90	DES	M	RCA	Overlap	Proximal	2.82	3.1	1.09929	3.05	5.30498	0.941833	1.09693	7.34375	0.722381	0.110642	0.15077	0	0	4	0	3	0
	90	DES	M	RCA	Overlap	Middle					4.80476	1.90811	1.11591	7.82878	0.61373	0.22508	0.284247	0.117647	0.434783	4	1	3	1
	90	DES	M	RCA	Overlap	Distal	2.74	3.07	1.12044	3.02	4.01423	1.09334	1.29756	6.40513	0.626721	0.14468	0.214063	0.5	0.5	4	1	3	2
	90	DES	M	RCA	Overlap	Mean	2.78	3.085	1.10986	3.035	4.70799	1.31443	1.17013	7.19255	0.654277	0.160134	0.21636	0.205882	0.311594	4	0.666667	3	1
	90	BMS	M	LAD	Single	Proximal	2.56	3.1	1.21094	2.73	4.9097	0.907498	1.07351	6.89071	0.71251	0.110639	0.156003	0	0.8	4	0	3	0
	90	BMS	M	LAD	Single	Middle					4.8447	0.815158	0.93004	6.5899	0.735171	0.100413	0.144025	0	0.307692	4	0	3	0
	90	BMS	M	LAD	Single	Distal					4.52108	1.10107	1.0348	6.65696	0.679151	0.138128	0.195846	0.307692	0.538462	4	0	3	0
	90	BMS	M	LAD	Single	Mean	2.56	3.1	1.21094	2.73	4.75849	0.941243	1.01279	6.71252	0.708944	0.116393	0.165291	0.102564	0.548718	4	0	3	0
	90	BMS	M	RCA	Overlap	Proximal	2.83	3.45	1.21908	3.2	4.10921	1.19404	0.923069	6.22632	0.659975	0.155581	0.225152	0	0.75	4	0	3	1
	90	BMS	M	RCA	Overlap	Middle					4.18473	1.49357	0.987766	6.66607	0.627766	0.190277	0.263031	0	0.8	4	0	3	1
	90	BMS	M	RCA	Overlap	Distal	2.77	3.27	1.18051	3.08	4.54948	0.803358	1.04758	6.40042	0.71081	0.101932	0.150081	1.35714	1.42857	4	0	3	2
	90	BMS	M	RCA	Overlap	Mean	2.8	3.36	1.19979	3.14	4.28114	1.16366	0.986138	6.43094	0.666184	0.149263	0.212755	0.452381	0.992857	4	0	3	1.33333
	90	DES	M	LCX	Single	Proximal	2.64	3.08	1.16667	2.77	6.4333	1.07644	1.65883	9.16857	0.701669	0.115092	0.14334	0.3	0.3	4	0	3	3
	90	DES	M	LCX	Single	Middle					5.84795	1.84654	1.43007	9.12457	0.640902	0.200649	0.239982	0.636364	0.545455	4	1	3	3
	90	DES	M	LCX	Single	Distal					4.43267	1.27146	2.30659	8.01072	0.553343	0.159632	0.222901	0	0.333333	4	1	3	3
	90	DES	M	LCX	Single	Mean	2.64	3.08	1.16667	2.77	5.57131	1.39815	1.79849	8.76795	0.631971	0.158458	0.202074	0.312121	0.392929	4	0.666667	3	3
	90	DES	F	RCA	Overlap	Proximal	2.85	3.05	1.07018	3.13	4.81754	0.806383	0.940907	6.56483	0.733841	0.0996312	0.143384	0	0.3	4	1	3	0
	90	DES	F	RCA	Overlap	Middle1					4.78069	1.19956	0.932413	6.91266	0.691584	0.146112	0.200587	0	0.428571	4	0	3	1
	90	DES	F	RCA	Overlap	Middle2					4.7057	1.10005	1.08352	6.88927	0.683048	0.135546	0.189475	0.0909091	0.285714	4	0	3	1
	90	DES	F	RCA	Overlap	Distal	2.61	2.96	1.1341	2.65	4.69287	0.526616	1.14653	6.36602	0.737175	0.0667528	0.100894	0.25	0.25	4	0	3	1
	90	DES	F	RCA	Overlap	Mean	2.73	3.005	1.10214	2.89	4.7492	0.908152	1.02584	6.68319	0.711412	0.11201	0.158585	0.0852273	0.316071	4	0.25	3	0.75
	90	BMS	F	LCX	Single	Proximal	2.58	3.02	1.17054	2.68	4.97361	0.502789	1.08501	6.56141	0.758009	0.0620673	0.0918101	0.2	0.6	4	0	3	1
	90	BMS	F	LCX	Single	Middle					5.05058	0.589061	1.12889	6.76853	0.746185	0.0719022	0.10445	0	0.857143	4	0	3	1
	90	BMS	F	LCX	Single	Distal					5.09155	0.520483	0.927691	6.53973	0.778557	0.0634863	0.092744	0	0.555556	4	0	3	1
	90	BMS	F	LCX	Single	Mean	2.58	3.02	1.17054	2.68	5.03858	0.537444	1.0472	6.62322	0.760917	0.0658186	0.0963348	0.0666667	0.670899	4	0	3	1
	90	DES	F	LAD	Single	Proximal	2.65	3.18	1.2	2.86	5.45127	1.11693	1.18151	7.74971	0.703416	0.128665	0.170051	0	0.25	4	1	3	0
	90	DES	F	LAD	Single	Middle					5.35865	0.950541	1.13248	7.44166	0.720087	0.111108	0.15066	0	0.25	4	1	3	1
	90	DES	F	LAD	Single	Distal					5.00857	1.0846	1.13712	7.23029	0.69272	0.130019	0.178003	0.333333	0	4	0	3	2
	90	DES	F	LAD	Single	Mean	2.65	3.18	1.2	2.86	5.27283	1.05069	1.15037	7.47389	0.705408	0.123264	0.166238	0.111111	0.166667	4	0.666667	3	1
	90	DES	F	RCA	Overlap	Proximal	2.69	2.97	1.10409	2.9	5.05288	1.50622	0.981804	7.54091	0.670063	0.176712	0.229638	0	0	4	1	3	0
	90	DES	F	RCA	Overlap	Middle1					4.79892	1.92703	1.10306	7.82901	0.612967	0.227255	0.286506	0	0	4	1	3	0
	90	DES	F	RCA	Overlap	Middle2					4.59045	2.16842	1.05733	7.8162	0.587299	0.257975	0.320826	0	0	4	0	3	1
	90	DES	F	RCA	Overlap	Distal	2.58	3.01	1.16667	2.86	4.57292	1.3283	1.06211	6.96333	0.656714	0.164069	0.22509	0	0	4	0	3	1
	90	DES	F	RCA	Overlap	Mean	2.635	2.99	1.13538	2.88	4.75379	1.73249	1.05107	7.53736	0.631761	0.206503	0.265515	0	0	4	0.5	3	0.5
	90	BMS	F	LAD	Single	Proximal	2.6	2.68	1.03077	2.79	4.19876	0.599889	1.29091	6.08956	0.689502	0.0798296	0.125012	0	0.6	4	0	3	0
	90	BMS	F	LAD	Single	Middle					4.4426	0.891082	1.00365	6.33733	0.70102	0.113813	0.167067	0	0.363636	4	0	3	0
	90	BMS	F	LAD	Single	Distal					4.40556	0.478337	0.924244	5.80814	0.758514	0.0626316	0.0979418	0	0.5	NA	0	3	0
	90	BMS	F	LAD	Single	Mean	2.6	2.68	1.03077	2.79	4.34897	0.656436	1.07293	6.07834	0.716346	0.0854248	0.130007	0	0.487879	4	0	3	0
	90	DES	F	RCA	Overlap	Proximal	2.99	3.53	1.1806	3.34	6.42496	0.510849	1.99832	8.93413	0.719148	0.0557656	0.0736538	0	0.333333	4	0	3	1
	90	DES	F	RCA	Overlap	Middle1					6.62386	0.848176	1.68362	9.15566	0.723471	0.0901668	0.113513	0	0	4	1	3	1
	90	DES	F	RCA	Overlap	Middle2					6.6457	1.65426	1.47238	9.77234	0.680052	0.170972	0.199309	0	0.125	4	1	3	1
	90	DES	F	RCA	Overlap	Distal	2.93	3.33	1.13652	3.13	7.21864	0.444903	1.83717	9.50072	0.7598	0.0460141	0.0580545	0	0	4	0	3	0
	90	DES	F	RCA	Overlap	Mean	2.96	3.43	1.15856	3.235	6.72829	0.864547	1.74787	9.34071	0.720618	0.0907296	0.111133	0	0.114583	4	0.5	3	0.75
	90	BMS	F	LAD	Single	Proximal	2.72	2.92	1.07353	2.97	5.3856	0.616552	1.19801	7.20016	0.747983	0.0729156	0.102722	0	0	4	0	3	0
	90	BMS	F	LAD	Single	Middle					5.5868	0.681249	0.943757	7.2118	0.774674	0.0789674	0.108686	0	0	4	0	3	0
	90	BMS	F	LAD	Single	Distal					5.46126	0.470494	0.954422	6.88617	0.793076	0.0556209	0.0793179	0	0	4	0	3	0
	90	BMS	F	LAD	Single	Mean	2.72	2.92	1.07353	2.97	5.47788	0.589432	1.03206	7.09938	0.771911	0.0691679	0.0969086	0	0	4	0	3	0
	90	DES	F	RCA	Overlap	Proximal	3.02	3.31	1.09603	3.56	6.28392	1.10238	1.10189	8.48819	0.740313	0.119044	0.149246	0	0	4	1	3	0
	90	DES	F	RCA	Overlap	Middle1					6.08022	1.71969	0.921259	8.72117	0.69718	0.184502	0.220476	0	0.0625	4	1	3	2
	90	DES	F	RCA	Overlap	Middle2					6.07075	1.56351	1.02029	8.65455	0.701452	0.168765	0.204802	0	0.142857	4	1	3	2
	90	DES	F	RCA	Overlap	Distal	2.81	3.33	1.18505	3.15	5.86271	0.881285	0.987476	7.73147	0.758292	0.0990812	0.130677	0	0	4	1	3	1
	90	DES	F	RCA	Overlap	Mean	2.915	3.32	1.14054	3.355	6.0744	1.31672	1.00773	8.39885	0.724309	0.142848	0.1763	0	0.0513393	4	1	3	1.25
	90	BMS	F	LAD	Single	Proximal	2.58	2.81	1.08915	2.77	4.72275	0.418443	0.92609	6.06728	0.778396	0.0531642	0.0813904	0	0	4	0	3	0
	90	BMS	F	LAD	Single	Middle					4.5467	0.589305	0.823616	5.95962	0.762918	0.0755881	0.11474	0	0	4	0	3	0
	90	BMS	F	LAD	Single	Distal					4.55699	0.417602	0.919305	5.89389	0.773171	0.0539752	0.0839471	0	0	4	0	3	0
	90	BMS	F	LAD	Single	Mean	2.58	2.81	1.08915	2.77	4.60881	0.475117	0.88967	5.9736	0.771495	0.0609092	0.0933591	0	0	4	0	3	0
	90	DES	F	RCA	Overlap	Proximal	2.93	3.16	1.0785	3.15	5.57719	1.04012	1.29894	7.91626	0.704524	0.118935	0.157182	0	0	4	0	3	0
	90	DES	F	RCA	Overlap	Middle1					5.51849	1.78436	1.21435	8.5172	0.647923	0.19929	0.244338	0	0	4	1	3	0
	90	DES	F	RCA	Overlap	Middle2					5.70159	1.64463	1.10634	8.45256	0.67454	0.182002	0.223874	0	0	4	1	3	0
	90	DES	F	RCA	Overlap	Distal	2.65	3.01	1.13585	2.92	5.53385	0.941341	0.978304	7.4535	0.74245	0.108452	0.145377	0	0	4	1	3	0
	90	DES	F	RCA	Overlap	Mean	2.79	3.085	1.10717	3.035	5.58278	1.35261	1.14948	8.08488	0.692359	0.15217	0.192693	0	0	4	0.75	3	0
	90	DES	F	LCX	Overlap	Proximal	2.65	3.16	1.19245	2.95	4.08372	0.460155	0.961668	5.50555	0.741747	0.0625206	0.101269	0	0.666667	4	0	3	2
	90	DES	F	LCX	Overlap	Middle1					4.36656	1.17017	0.795772	6.3325	0.689547	0.148604	0.211347	0	0.111111	4	1	3	2
	90	DES	F	LCX	Overlap	Middle2					4.37196	0.925167	0.816832	6.11396	0.715078	0.118833	0.174655	0	0.214286	4	0	3	2
	90	DES	F	LCX	Overlap	Distal	2.57	2.95	1.14786	2.63	4.64641	0.644097	0.983026	6.27353	0.740637	0.0815576	0.121746	0	0.375	4	0	3	1
	90	DES	F	LCX	Overlap	Mean	2.61	3.055	1.17016	2.79	4.36716	0.799897	0.889324	6.05638	0.721752	0.102879	0.152254	0	0.341766	4	0.25	3	1.75
	90	BMS	F	LAD	Single	Proximal	2.73	2.91	1.06593	2.91	5.6684	1.27343	1.15261	8.09445	0.700283	0.143245	0.183443	0	0.0909091	4	0	3	0
	90	BMS	F	LAD	Single	Middle					5.48484	0.986038	1.25476	7.72564	0.709953	0.113864	0.152381	0	0.5	4	0	3	0
	90	BMS	F	LAD	Single	Distal					4.01189	2.12845	1.68612	7.82646	0.512606	0.26799	0.346634	1.25	0.75	4	0	3	1
	90	BMS	F	LAD	Single	Mean	2.73	2.91	1.06593	2.91	5.05504	1.46264	1.3645	7.88218	0.640947	0.175033	0.227486	0.416667	0.44697	4	0	3	0.333333
	90	DES	F	RCA	Overlap	Proximal	3.14	3.52	1.12102	3.14	6.01498	0.371766	1.35002	7.73676	0.777455	0.0421199	0.0582089	0	0	4	1	3	0
	90	DES	F	RCA	Overlap	Middle1					6.10012	0.934883	1.43509	8.47009	0.720195	0.102974	0.13289	0	0	4	1	3	1
	90	DES	F	RCA	Overlap	Middle2					5.29628	1.84949	1.11861	8.26438	0.640856	0.209762	0.258823	0.1875	0.722222	4	1	3	1
	90	DES	F	RCA	Overlap	Distal	3.04	3.32	1.09211	3.16	5.83015	0.964328	1.24958	8.04405	0.724777	0.108353	0.141928	0	0.285714	4	1	3	0
	90	DES	F	RCA	Overlap	Mean	3.09	3.42	1.10656	3.15	5.81038	1.03012	1.28832	8.12882	0.715821	0.115802	0.147963	0.046875	0.251984	4	1	3	0.5
	90	DES	F	LCX	Single	Proximal	2.65	2.94	1.10943	2.69	4.30151	1.38814	0.937379	6.62703	0.649085	0.175627	0.243977	0.3	0.2	4	1	3	0
	90	DES	F	LCX	Single	Middle					4.77946	1.09502	1.00308	6.87757	0.694935	0.134015	0.186403	0	0.2	4	1	3	0
	90	DES	F	LCX	Single	Distal					4.85434	0.81922	0.94761	6.62117	0.733154	0.100802	0.144393	0.333333	0.666667	4	1	3	0
	90	DES	F	LCX	Single	Mean	2.65	2.94	1.10943	2.69	4.6451	1.1008	0.96269	6.70859	0.692392	0.136815	0.191591	0.211111	0.355556	4	1	3	0
	90	DES	F	LAD	Single	Proximal	2.62	2.69	1.02672	2.73	3.74618	1.66088	0.918437	6.3255	0.592235	0.219923	0.307169	0.3	0.6	4	0	3	1
	90	DES	F	LAD	Single	Middle					3.29254	2.20682	1.18233	6.68169	0.49277	0.299323	0.401287	1	1.91667	4	1	3	1
	90	DES	F	LAD	Single	Distal					2.79756	2.54103	1.22784	6.56643	0.42604	0.359923	0.475973	1.15385	1.30769	4	0	3	1
	90	DES	F	LAD	Single	Mean	2.62	2.69	1.02672	2.73	3.27876	2.13624	1.10953	6.52454	0.503682	0.293057	0.39481	0.817949	1.27479	4	0.333333	3	1
	90	DES	F	RCA	Overlap	Proximal	2.9	3.24	1.11724	2.95	2.19876	2.70283	1.81823	6.71982	0.327206	0.412496	0.551418	3	3	4	0	3	3
	90	DES	F	RCA	Overlap	Middle1					2.38667	3.59917	1.1978	7.18363	0.332237	0.508737	0.601281	3	3	4	0	3	3
	90	DES	F	RCA	Overlap	Middle2					2.94289	4.15575	2.31019	9.40883	0.31278	0.535327	0.585429	2.66667	3	4	0	3	3
	90	DES	F	RCA	Overlap	Distal	2.76	3.25	1.17754	2.78	2.92682	3.92765	0.997382	7.85186	0.372756	0.511894	0.573005	2.41667	2.83333	4	0	3	3
	90	DES	F	RCA	Overlap	Mean	2.83	3.245	1.14739	2.865	2.61379	3.59635	1.5809	7.79103	0.336244	0.492114	0.577784	2.77083	2.95833	4	0	3	3
	90	DES	F	LAD	Single	Proximal	2.87	3.11	1.08362	2.87	6.58285	0.623798	1.36529	8.57194	0.767953	0.0670333	0.0865587	0	0	4	0	3	0
	90	DES	F	LAD	Single	Middle					6.55438	0.337029	1.2933	8.18471	0.800808	0.0366706	0.0489056	0	0.25	4	0	3	0
	90	DES	F	LAD	Single	Distal					5.98961	1.01366	0.986554	7.98983	0.749654	0.112275	0.144742	0.3	0.1	4	0	3	0
	90	DES	F	LAD	Single	Mean	2.87	3.11	1.08362	2.87	6.37561	0.658164	1.21505	8.24883	0.772805	0.071993	0.0934019	0.1	0.116667	4	0	3	0
	90	DES	F	RCA	Overlap	Proximal	2.73	3.16	1.15751	3.01	4.86856	1.03464	1.18165	7.08485	0.687179	0.12591	0.175268	0	0.1	4	0	3	0
	90	DES	F	RCA	Overlap	Middle1					4.43408	2.08028	1.1753	7.68965	0.576629	0.251966	0.319337	0.4375	0.227273	4	0	3	0
	90	DES	F	RCA	Overlap	Middle2					4.50507	2.10435	1.22868	7.8381	0.574766	0.252962	0.318386	0	0.0689655	4	0	3	0
	90	DES	F	RCA	Overlap	Distal	2.55	3.2	1.2549	2.93	5.27433	1.2699	1.27574	7.81997	0.674469	0.14758	0.194049	0	0.0666667	4	0	3	0
	90	DES	F	RCA	Overlap	Mean	2.64	3.18	1.20621	2.97	4.77051	1.62229	1.21534	7.60814	0.628261	0.194605	0.25176	0.109375	0.115726	4	0	3	0
	90	BMS	F	LCX	Single	Proximal	2.82	3.14	1.11348	2.95	3.70933	1.77432	1.36833	6.85198	0.541351	0.234566	0.323566	1	1.33333	4	0	3	2
	90	BMS	F	LCX	Single	Middle					4.31065	2.55262	1.27053	8.1338	0.529968	0.306678	0.371924	0.833333	1.33333	4	0	3	1
	90	BMS	F	LCX	Single	Distal					5.42318	0.805678	1.46161	7.69047	0.705182	0.0942173	0.129346	0	0.2	4	0	3	1
	90	BMS	F	LCX	Single	Mean	2.82	3.14	1.11348	2.95	4.48105	1.71087	1.36682	7.55875	0.592167	0.211821	0.274945	0.611111	0.955556	4	0	3	1.33333
	90	BMS	F	LAD	Single	Proximal	2.87	3.12	1.08711	3.16	6.02842	1.26977	1.1201	8.41829	0.71611	0.138921	0.173984	0	0.4	4	0	3	0
	90	BMS	F	LAD	Single	Middle					5.69112	0.689445	1.34784	7.72841	0.736389	0.079196	0.108054	0	0.333333	4	0	3	1
	90	BMS	F	LAD	Single	Distal					6.10598	0.909156	1.00115	8.01629	0.761696	0.10019	0.129599	0	0.166667	4	0	3	0
	90	BMS	F	LAD	Single	Mean	2.87	3.12	1.08711	3.16	5.94184	0.956123	1.15637	8.05433	0.738065	0.106102	0.137212	0	0.3	4	0	3	0.333333
	90	DES	F	RCA	Single	Proximal	2.63	3.07	1.1673	2.82	5.11904	1.09025	0.848258	7.05755	0.725329	0.129377	0.175583	0	0.125	4	1	3	0
	90	DES	F	RCA	Single	Middle					4.98143	0.538068	0.989295	6.50879	0.765338	0.0662638	0.0974851	0	0	4	1	3	0
	90	DES	F	RCA	Single	Distal					5.43735	0.992877	0.823046	7.25327	0.749641	0.115081	0.154408	0	0	4	1	3	0
	90	DES	F	RCA	Single	Mean	2.63	3.07	1.1673	2.82	5.17927	0.873731	0.886866	6.93987	0.746769	0.103574	0.142492	0	0.0416667	4	1	3	0
	90	DES	F	RCA	Single	Proximal	2.58	2.97	1.15116	2.76	4.00006	1.38217	0.862532	6.24476	0.640546	0.180512	0.256803	1.25	0.75	4	1	3	3
	90	DES	F	RCA	Single	Middle					3.99661	1.23281	0.897079	6.12649	0.652349	0.162283	0.235744	0.25	0.25	4	1	3	3
	90	DES	F	RCA	Single	Distal					3.69231	1.36236	0.98232	6.03699	0.611614	0.184333	0.269525	1.28571	0.571429	4	0	3	2
	90	DES	F	RCA	Single	Mean	2.58	2.97	1.15116	2.76	3.89633	1.32578	0.913977	6.13608	0.634836	0.175709	0.254024	0.928571	0.52381	4	0.666667	3	2.66667
	90	DES	F	LAD	Single	Proximal	2.93	3.18	1.08532	3.13	6.32026	1.03877	1.29237	8.6514	0.730548	0.112127	0.141156	0	0.0909091	4	0	3	0
	90	DES	F	LAD	Single	Middle					5.98163	1.50742	1.23647	8.72552	0.685533	0.164109	0.201283	0	0.133333	4	0	3	0
	90	DES	F	LAD	Single	Distal					5.75096	0.842206	1.20013	7.79329	0.737937	0.0956867	0.127739	0	0.25	4	0	3	0
	90	DES	F	LAD	Single	Mean	2.93	3.18	1.08532	3.13	6.01762	1.12946	1.24299	8.39007	0.718006	0.123974	0.156726	0	0.158081	4	0	3	0
	90	DES	F	LCX	Single	Proximal	2.58	3.21	1.24419	2.56	1.97151	2.66934	1.28564	5.92649	0.33266	0.423231	0.575184	2.90909	3	4	1	3	2
	90	DES	F	LCX	Single	Middle					4.58613	0.577039	1.0065	6.16967	0.743335	0.0737596	0.111761	0	0	4	0	3	1
	90	DES	F	LCX	Single	Distal					3.99571	1.46617	1.0601	6.52198	0.612654	0.190774	0.268436	0.5	0.666667	4	0	3	2
	90	DES	F	LCX	Single	Mean	2.58	3.21	1.24419	2.56	3.51778	1.57085	1.11741	6.20605	0.562883	0.229255	0.31846	1.13636	1.22222	4	0.333333	3	1.66667
	90	BMS	M	LAD	Single	Proximal	2.66	3.22	1.21053	3.02	7.05611	1.06916	1.40445	9.52973	0.740432	0.109539	0.131585	0	0	4	0	3	0
	90	BMS	M	LAD	Single	Middle					6.70321	1.10984	1.5764	9.38945	0.713908	0.116295	0.14205	0	0	4	0	3	0
	90	BMS	M	LAD	Single	Distal					6.2693	1.18151	1.22719	8.678	0.722436	0.127372	0.158575	0	0.1	4	0	3	0
	90	BMS	M	LAD	Single	Mean	2.66	3.22	1.21053	3.02	6.67621	1.12017	1.40268	9.19906	0.725592	0.117735	0.14407	0	0.0333333	4	0	3	0
	90	DES	M	RCA	Overlap	Proximal	2.75	2.96	1.07636	2.99	4.97196	0.568137	1.18149	6.72158	0.7397	0.0699324	0.10255	0	0	4	0	3	0
	90	DES	M	RCA	Overlap	Middle1					5.11028	1.19755	1.04012	7.34796	0.695469	0.141582	0.189852	0	0	4	0	3	0
	90	DES	M	RCA	Overlap	Middle2					5.12895	1.26564	1.21142	7.60601	0.674328	0.148966	0.197924	0.153846	0.214286	4	1	3	1
	90	DES	M	RCA	Overlap	Distal	2.63	3.01	1.14449	2.83	5.23593	0.783017	0.994587	7.01353	0.746547	0.0931696	0.130092	0	0	4	1	3	0
	90	DES	M	RCA	Overlap	Mean	2.69	2.985	1.11043	2.91	5.11178	0.953588	1.1069	7.17227	0.714011	0.113412	0.155104	0.0384615	0.0535714	4	0.5	3	0.25
	90	BMS	M	LAD	Single	Proximal	2.82	3.12	1.10638	3.19	6.5445	0.76972	1.45162	8.76584	0.746591	0.082518	0.105236	0	0	4	0	3	1
	90	BMS	M	LAD	Single	Middle					5.16499	1.25297	1.30119	7.71915	0.669114	0.147089	0.195229	0.333333	0.666667	4	0	3	1
	90	BMS	M	LAD	Single	Distal					5.09492	1.44326	1.42559	7.96378	0.639762	0.169141	0.220744	0	0	4	0	3	2
	90	BMS	M	LAD	Single	Mean	2.82	3.12	1.10638	3.19	5.60147	1.15532	1.3928	8.14959	0.685156	0.132916	0.173736	0.111111	0.222222	4	0	3	1.33333
	90	DES	M	RCA	Overlap	Proximal	2.76	3.38	1.22464	3.51	6.88818	0.968588	1.09147	8.94824	0.769781	0.100684	0.123281	0	0	4	1	3	0
	90	DES	M	RCA	Overlap	Middle1					5.58807	1.57377	1.31626	8.4781	0.659119	0.176169	0.219744	0	0	4	1	3	0
	90	DES	M	RCA	Overlap	Middle2					6.033	1.54495	1.29208	8.87003	0.680156	0.167333	0.203874	0.0909091	0.153846	4	1	3	1
	90	DES	M	RCA	Overlap	Distal	2.9	3.53	1.21724	3.17	5.87932	1.76108	1.15047	8.79087	0.668799	0.191484	0.230495	0.285714	0.142857	4	1	3	1
	90	DES	M	RCA	Overlap	Mean	2.83	3.455	1.22094	3.34	6.09714	1.4621	1.21257	8.77181	0.694464	0.158918	0.194348	0.0941558	0.0741758	4	1	3	0.5
	90	DES	M	LCX	Single	Proximal	2.67	2.94	1.10112	3.07	5.10303	1.40931	1.05285	7.5652	0.674541	0.165274	0.216406	0	0	4	1	3	1
	90	DES	M	LCX	Single	Middle					4.90137	1.45349	1.00661	7.36147	0.665814	0.173196	0.228721	0.0833333	0	4	1	3	1
	90	DES	M	LCX	Single	Distal					5.03649	0.9919	1.1248	7.15319	0.704091	0.119081	0.164538	0.142857	0.285714	4	1	3	2
	90	DES	M	LCX	Single	Mean	2.67	2.94	1.10112	3.07	5.01363	1.2849	1.06142	7.35995	0.681482	0.152517	0.203222	0.0753968	0.0952381	4	1	3	1.33333
	90	BMS	M	LAD	Single	Proximal	2.58	2.86	1.10853	2.76	5.44101	0.350489	1.2388	7.0303	0.773937	0.0417253	0.0605179	0	0.666667	4	0	3	0
	90	BMS	M	LAD	Single	Middle					5.48934	0.706026	1.34719	7.54256	0.727782	0.0824367	0.11396	0	0.0833333	4	0	3	0
	90	BMS	M	LAD	Single	Distal					5.12938	0.436626	0.982971	6.54898	0.783234	0.0532736	0.078445	0	0	4	0	3	0
	90	BMS	M	LAD	Single	Mean	2.58	2.86	1.10853	2.76	5.35325	0.497714	1.18966	7.04062	0.761651	0.0591452	0.0843077	0	0.25	4	0	3	0
	90	DES	M	RCA	Overlap	Proximal	2.68	2.97	1.10821	2.94	4.71382	1.69453	1.11446	7.52281	0.626604	0.2033	0.264426	0	0	4	0	3	0
	90	DES	M	RCA	Overlap	Middle1					5.07516	1.92382	1.28127	8.28026	0.612923	0.221584	0.274872	0	0	4	1	3	0
	90	DES	M	RCA	Overlap	Middle2					5.14152	1.9457	1.29712	8.38434	0.613229	0.222681	0.274536	0	0.173913	4	1	3	0
	90	DES	M	RCA	Overlap	Distal	2.69	2.99	1.11152	3.14	5.52167	1.17373	1.27962	7.97501	0.692371	0.134121	0.175303	0	0.0909091	4	0	3	0
	90	DES	M	RCA	Overlap	Mean	2.685	2.98	1.10987	3.04	5.11304	1.68445	1.24312	8.0406	0.636282	0.195421	0.247284	0	0.0662055	4	0.5	3	0
	90	DES	M	LCX	Single	Proximal	2.58	3.02	1.17054	2.71	4.05026	0.791566	1.0024	5.84423	0.693036	0.106005	0.163485	0.666667	0	4	0	3	2
	90	DES	M	LCX	Single	Middle					4.41665	0.525558	1.08821	6.03043	0.732395	0.0685631	0.106341	0	0	4	0	3	1
	90	DES	M	LCX	Single	Distal					3.95805	1.42801	1.03597	6.42203	0.616323	0.186918	0.265131	1.18182	1.36364	4	0	3	1
	90	DES	M	LCX	Single	Mean	2.58	3.02	1.17054	2.71	4.14165	0.915045	1.0422	6.0989	0.680585	0.120495	0.178319	0.616162	0.454545	4	0	3	1.33333
	90	DES	F	RCA	Single	Proximal	2.64	2.91	1.10227	2.84	4.66052	0.641248	1.13011	6.43188	0.724597	0.0810927	0.12095	0	0	4	0	3	1
	90	DES	F	RCA	Single	Middle					5.01969	0.896618	0.95757	6.87388	0.730256	0.108256	0.15155	0	0	4	1	3	0
	90	DES	F	RCA	Single	Distal					4.48602	0.870864	1.0351	6.39199	0.701819	0.110847	0.162569	0	0	4	1	3	1
	90	DES	F	RCA	Single	Mean	2.64	2.91	1.10227	2.84	4.72208	0.80291	1.04093	6.56592	0.718891	0.100065	0.145023	0	0	4	0.666667	3	0.666667
	90	DES	F	LCX	Single	Proximal	2.83	3.2	1.13074	2.98	5.54696	1.28032	1.05793	7.88521	0.703464	0.145397	0.187531	0	0	4	1	3	0
	90	DES	F	LCX	Single	Middle					5.11671	0.993311	1.12968	7.2397	0.706757	0.118385	0.162571	0	0	4	1	3	1
	90	DES	F	LCX	Single	Distal					5.27493	1.58378	0.983297	7.84201	0.67265	0.181778	0.230916	0	0	4	1	3	1
	90	DES	F	LCX	Single	Mean	2.83	3.2	1.13074	2.98	5.31287	1.28581	1.05697	7.65564	0.69429	0.14852	0.193672	0	0	4	1	3	0.666667
	90	DES	F	LAD	Single	Proximal	2.78	3.35	1.20504	3.12	6.58478	0.373014	1.38839	8.34618	0.788957	0.0404414	0.053611	0	0	4	1	3	0
	90	DES	F	LAD	Single	Middle					6.26289	0.711644	1.3099	8.28444	0.755982	0.0780599	0.102035	0	0	4	1	3	0
	90	DES	F	LAD	Single	Distal					6.31418	0.91651	1.08745	8.31815	0.759085	0.0994051	0.126753	0	0.333333	4	0	3	0
	90	DES	F	LAD	Single	Mean	2.78	3.35	1.20504	3.12	6.38728	0.667056	1.26192	8.31626	0.768008	0.0726355	0.0941328	0	0.111111	4	0.666667	3	0
	90	BMS	F	RCA	Single	Proximal	2.95	3.41	1.15593	3.33	6.26954	0.733572	1.71166	8.71477	0.719415	0.08036	0.104749	0	0	4	0	3	0
	90	BMS	F	RCA	Single	Middle					6.30534	1.15712	1.37417	8.83662	0.713546	0.12452	0.155059	0	0.111111	4	0	3	0
	90	BMS	F	RCA	Single	Distal					6.71243	0.979471	1.72498	9.41689	0.712808	0.103016	0.127338	0	0.142857	4	0	3	1
	90	BMS	F	RCA	Single	Mean	2.95	3.41	1.15593	3.33	6.4291	0.95672	1.6036	8.98943	0.715257	0.102632	0.129049	0	0.0846561	4	0	3	0.333333
	90	DES	F	LCX	Single	Proximal	3.07	3.35	1.09121	3.24	6.19743	1.46896	1.3175	8.9839	0.689838	0.157613	0.19161	0	0.0714286	4	1	3	0
	90	DES	F	LCX	Single	Middle					5.94472	1.46294	1.4149	8.82256	0.673809	0.15996	0.19749	0.230769	0.153846	4	1	3	0
	90	DES	F	LCX	Single	Distal					6.4413	0.679024	1.20651	8.32683	0.773559	0.0735827	0.0953642	0	0	4	1	3	0
	90	DES	F	LCX	Single	Mean	3.07	3.35	1.09121	3.24	6.19448	1.20364	1.31297	8.7111	0.712402	0.130385	0.161488	0.0769231	0.0750916	4	1	3	0
	180	BMS	M	RCA	Overlap	Proximal	2.57	2.94	1.14397	2.91	4.58317	1.09204	1.03762	6.71284	0.682747	0.136216	0.192423	0.4	0.933333	4	0	3	0
	180	BMS	M	RCA	Overlap	Middle					4.72447	1.11662	1.02924	6.87033	0.687663	0.137239	0.191166	0.214286	0.263158	4	0	3	0
	180	BMS	M	RCA	Overlap	Distal	2.51	3.11	1.23904	2.81	4.78445	0.94439	0.930366	6.65921	0.718472	0.116314	0.164848	0	0.133333	4	0	3	0
	180	BMS	M	RCA	Overlap	Mean	2.54	3.025	1.19151	2.86	4.69737	1.05102	0.999078	6.74746	0.696294	0.129923	0.182812	0.204762	0.443275	4	0	3	0
	180	BMS	F	RCA	Overlap	Proximal	2.91	3.43	1.17869	3.26	6.04875	1.16336	1.34603	8.55813	0.706783	0.127572	0.161306	0	0.666667	4	0	3	1
	180	BMS	F	RCA	Overlap	Middle					5.70798	1.54639	1.50624	8.76061	0.651551	0.171658	0.213166	0	0.611111	4	1	3	0
	180	BMS	F	RCA	Overlap	Distal	2.75	3.25	1.18182	2.88	5.40701	1.09025	1.11608	7.61334	0.710202	0.126195	0.167802	0	0.733333	4	0	3	1
	180	BMS	F	RCA	Overlap	Mean	2.83	3.34	1.18026	3.07	5.72125	1.26666	1.32278	8.31069	0.689512	0.141808	0.180758	0	0.67037	4	0.333333	3	0.666667
	180	DES	F	LCX	Single	Proximal	2.85	3.25	1.14035	3.03	6.13658	0.760905	1.29327	8.19076	0.749208	0.0841174	0.110316	0	0.666667	4	0	3	1
	180	DES	F	LCX	Single	Middle					5.63501	0.626763	1.0163	7.27808	0.774244	0.0725186	0.100094	0	0.272727	4	0	3	1
	180	DES	F	LCX	Single	Distal					5.40988	0.502875	1.20277	7.11553	0.760292	0.0596353	0.0850492	0	0.8	4	0	3	1
	180	DES	F	LCX	Single	Mean	2.85	3.25	1.14035	3.03	5.72716	0.630181	1.17078	7.52812	0.761248	0.0720904	0.0984863	0	0.579798	4	0	3	1
	180	DES	F	RCA	Single	Proximal	2.99	3.24	1.08361	3.21	6.17852	0.812636	1.3849	8.37606	0.737641	0.0893769	0.116238	1	0.5	4	0	3	1
	180	DES	F	RCA	Single	Middle					6.23847	0.776503	1.33681	8.35178	0.746963	0.0851286	0.110692	0	0.384615	4	1	3	1
	180	DES	F	RCA	Single	Distal					5.97095	1.06814	1.51861	8.5577	0.697728	0.118241	0.151744	0	0.909091	4	1	3	1
	180	DES	F	RCA	Single	Mean	2.99	3.24	1.08361	3.21	6.12931	0.88576	1.41344	8.42851	0.727444	0.097582	0.126225	0.333333	0.597902	4	0.666667	3	1
	180	BMS	F	LCX	Single	Proximal	2.52	2.73	1.08333	2.63	3.76023	1.34342	0.872233	5.97588	0.629234	0.180538	0.263228	0.333333	1.16667	4	1	3	2
	180	BMS	F	LCX	Single	Middle					4.20961	0.778917	0.751845	5.74037	0.733334	0.102551	0.156142	0.666667	0.933333	4	0	3	2
	180	BMS	F	LCX	Single	Distal					4.34975	0.775228	0.812229	5.9372	0.732625	0.100559	0.151265	0.466667	0.8	4	0	3	1
	180	BMS	F	LCX	Single	Mean	2.52	2.73	1.08333	2.63	4.10653	0.965856	0.812102	5.88449	0.698398	0.127883	0.190212	0.488889	0.966667	4	0.333333	3	1.66667
	180	DES	F	LAD	Single	Proximal	2.59	2.96	1.14286	2.78	5.04915	1.09332	1.18793	7.3304	0.688796	0.130536	0.177993	0	0.75	4	1	3	1
	180	DES	F	LAD	Single	Middle					5.34603	0.930854	1.06917	7.34606	0.727741	0.109014	0.148299	0	0.571429	4	0	3	0
	180	DES	F	LAD	Single	Distal					3.75803	2.6288	0.934543	7.32137	0.513296	0.332112	0.411597	2.11111	2.44444	3	0	3	2
	180	DES	F	LAD	Single	Mean	2.59	2.96	1.14286	2.78	4.71774	1.55099	1.06388	7.33261	0.643278	0.190554	0.245963	0.703704	1.25529	3.66667	0.333333	3	1
	180	BMS	F	RCA	Overlap	Proximal	2.83	3.17	1.12014	3.12	4.11138	3.23286	0.792643	8.13688	0.505277	0.384987	0.440189	2.28571	2.42857	4	0	3	3
	180	BMS	F	RCA	Overlap	Middle					3.67025	4.43075	1.22692	9.32791	0.39347	0.524942	0.546939	2.2	1.70588	4	0	3	3
	180	BMS	F	RCA	Overlap	Distal	2.88	3.35	1.16319	3	3.73603	3.74327	0.878228	8.35753	0.447026	0.452452	0.500484	1.58333	1.91667	3	0	3	2
	180	BMS	F	RCA	Overlap	Mean	2.855	3.26	1.14167	3.06	3.83922	3.80229	0.965929	8.60744	0.448591	0.454127	0.495871	2.02302	2.01704	3.66667	0	3	2.66667
	180	DES	F	RCA	Overlap	Proximal	2.54	3.01	1.18504	2.69	3.38656	1.92057	0.749946	6.05707	0.559108	0.26148	0.361885	1.78571	0.428571	4	0	3	2
	180	DES	F	RCA	Overlap	Middle					3.45776	2.32541	0.703857	6.48703	0.533027	0.307662	0.4021	1.66667	0.904762	4	0	3	2
	180	DES	F	RCA	Overlap	Distal	2.5	2.81	1.124	2.79	3.88924	1.83949	0.667182	6.39591	0.608082	0.237728	0.321099	2.25	0.583333	4	0	3	1
	180	DES	F	RCA	Overlap	Mean	2.52	2.91	1.15452	2.74	3.57785	2.02849	0.706995	6.31334	0.566739	0.268957	0.361695	1.90079	0.638889	4	0	3	1.66667
	180	BMS	F	LCX	Single	Proximal	2.64	2.78	1.05303	2.66	3.30688	0.976318	0.723307	5.00651	0.660517	0.141671	0.227941	1.16667	0.833333	4	0	3	1
	180	BMS	F	LCX	Single	Middle					3.47716	1.15139	0.813992	5.44255	0.638885	0.161749	0.248759	1	0.666667	4	0	3	2
	180	BMS	F	LCX	Single	Distal					3.4856	1.01145	1.0842	5.58124	0.624519	0.143106	0.224914	2	0.5	4	0	3	1
	180	BMS	F	LCX	Single	Mean	2.64	2.78	1.05303	2.66	3.42321	1.04639	0.873834	5.34343	0.641307	0.148842	0.233871	1.38889	0.666667	4	0	3	1.33333
	180	DES	F	LAD	Single	Proximal	2.84	3.23	1.13732	3.11	5.4458	1.5118	1.20036	8.15796	0.667545	0.171571	0.217288	0	0.692308	4	0	3	2
	180	DES	F	LAD	Single	Middle					5.34554	1.42025	1.43023	8.19602	0.652212	0.16309	0.209916	0.1	0.6	4	0	3	0
	180	DES	F	LAD	Single	Distal					5.5194	1.27656	1.34706	8.14301	0.677808	0.145316	0.187841	0.2	0.3	4	0	3	1
	180	DES	F	LAD	Single	Mean	2.84	3.23	1.13732	3.11	5.43691	1.40287	1.32588	8.16566	0.665855	0.159993	0.205015	0.1	0.530769	4	0	3	1
	180	BMS	F	RCA	Overlap	Proximal	2.89	3.55	1.22837	3.29	5.65674	1.22154	1.92185	8.80013	0.642802	0.137808	0.177594	0.166667	0.5	4	0	3	1
	180	BMS	F	RCA	Overlap	Middle					5.54305	1.92258	1.53418	8.99981	0.615907	0.213242	0.257524	0	0.75	4	0	3	1
	180	BMS	F	RCA	Overlap	Distal	2.85	3.32	1.16491	2.93	5.87286	1.40568	1.50825	8.78678	0.668374	0.154858	0.193127	0	0.5	4	0	3	1
	180	BMS	F	RCA	Overlap	Mean	2.87	3.435	1.19664	3.11	5.69088	1.5166	1.65476	8.86224	0.642361	0.168636	0.209415	0.0555556	0.583333	4	0	3	1
	180	DES	F	LCX	Overlap	Proximal	2.53	3.05	1.20553	2.81	3.88799	1.49973	1.03537	6.4231	0.605315	0.197098	0.27836	0.428571	1	4	0	3	1
	180	DES	F	LCX	Overlap	Middle					3.59996	2.26015	0.920871	6.78098	0.530891	0.295302	0.385683	0.625	0.655172	4	0	3	1
	180	DES	F	LCX	Overlap	Distal	2.58	2.89	1.12016	2.69	3.46376	1.06576	1.00749	5.537	0.625566	0.150722	0.235291	0.571429	0.714286	4	0	3	1
	180	DES	F	LCX	Overlap	Mean	2.555	2.97	1.16284	2.75	3.65057	1.60854	0.987911	6.24703	0.587257	0.214374	0.299778	0.541667	0.789819	4	0	3	1
	180	BMS	M	LAD	Single	Proximal	2.63	2.84	1.07985	2.73	4.7277	0.629503	1.17489	6.53209	0.723765	0.0791195	0.117506	0.307692	1.07692	4	0	3	1
	180	BMS	M	LAD	Single	Middle					4.33694	0.616102	1.34912	6.30216	0.688167	0.0806853	0.124389	0.333333	0.333333	4	0	3	0
	180	BMS	M	LAD	Single	Distal					4.8221	0.59847	0.939263	6.35984	0.758212	0.0746331	0.110407	0	0.714286	4	0	3	0
	180	BMS	M	LAD	Single	Mean	2.63	2.84	1.07985	2.73	4.62892	0.614692	1.15442	6.39803	0.723381	0.078146	0.117434	0.213675	0.708181	4	0	3	0.333333
	180	DES	M	RCA	Single	Proximal	2.65	3.04	1.14717	2.9	4.18373	1.41536	0.974609	6.5737	0.636434	0.181005	0.252785	0	0.785714	4	1	3	1
	180	DES	M	RCA	Single	Middle					4.76568	0.876845	1.2809	6.92342	0.688342	0.108525	0.155399	0	0.5	4	0	3	0
	180	DES	M	RCA	Single	Distal					4.99856	0.917046	1.31632	7.23193	0.691179	0.110838	0.155021	0	1	4	1	3	1
	180	DES	M	RCA	Single	Mean	2.65	3.04	1.14717	2.9	4.64932	1.06975	1.19061	6.90969	0.671985	0.133456	0.187735	0	0.761905	4	0.666667	3	0.666667
	180	DES	M	LCX	Single	Proximal	2.68	2.94	1.09701	2.9	4.15454	1.67334	1.45633	7.28421	0.570349	0.21204	0.287127	0.545455	0.363636	4	0	3	2
	180	DES	M	LCX	Single	Middle					4.84028	1.016	1.31722	7.1735	0.674744	0.124072	0.17349	0.363636	0.363636	4	0	3	2
	180	DES	M	LCX	Single	Distal					4.29028	1.26744	1.06426	6.62199	0.647884	0.161461	0.228051	0.0714286	0.428571	4	0	3	1
	180	DES	M	LCX	Single	Mean	2.68	2.94	1.09701	2.9	4.42837	1.31893	1.27927	7.02657	0.630993	0.165858	0.229556	0.32684	0.385281	4	0	3	1.66667
	180	BMS	M	LCX	Overlap	Proximal	2.64	3.3	1.25	2.98	2.51655	3.34299	1.01969	6.87923	0.365818	0.470695	0.570521	0.769231	0.692308	4	0	3	2
	180	BMS	M	LCX	Overlap	Middle					2.8556	3.13403	1.01888	7.00852	0.407448	0.427385	0.523243	0.6	0.842105	4	1	3	1
	180	BMS	M	LCX	Overlap	Distal	2.67	3.08	1.15356	2.83	3.83217	1.20519	1.57821	6.61556	0.579266	0.161817	0.23925	0	0.333333	4	0	3	1
	180	BMS	M	LCX	Overlap	Mean	2.655	3.19	1.20178	2.905	3.06811	2.56074	1.20559	6.83444	0.450844	0.353299	0.444338	0.45641	0.622582	4	0.333333	3	1.33333
	180	BMS	M	LAD	Single	Proximal	2.8	3.15	1.125	3.04	6.015	1.17849	1.38634	8.57983	0.701063	0.129492	0.163828	0.333333	1	4	0	3	0
	180	BMS	M	LAD	Single	Middle					5.62023	1.39695	1.13403	8.1512	0.689496	0.15701	0.199075	0.2	0.8	4	0	3	0
	180	BMS	M	LAD	Single	Distal					4.36187	1.9078	0.916423	7.18609	0.606988	0.234376	0.30429	1	1.75	4	0	3	1
	180	BMS	M	LAD	Single	Mean	2.8	3.15	1.125	3.04	5.33237	1.49441	1.1456	7.97238	0.665849	0.173626	0.222398	0.511111	1.18333	4	0	3	0.333333
	180	DES	M	RCA	Overlap	Proximal	2.99	3.36	1.12375	3.31	5.95785	1.15999	1.53247	8.65031	0.688744	0.128104	0.16297	0	0.428571	4	1	3	0
	180	DES	M	RCA	Overlap	Middle					5.4012	2.36377	1.54088	9.30585	0.580409	0.26095	0.304414	0	0.875	4	1	3	0
	180	DES	M	RCA	Overlap	Distal	2.97	3.37	1.13468	3.23	5.61621	1.26359	1.82221	8.70201	0.645392	0.142787	0.183667	0.1	0.4	4	1	3	0
	180	DES	M	RCA	Overlap	Mean	2.98	3.365	1.12921	3.27	5.65842	1.59578	1.63185	8.88606	0.638182	0.17728	0.217017	0.0333333	0.567857	4	1	3	0
	180	BMS	M	LAD	Single	Proximal	2.73	3.04	1.11355	2.89	5.26419	0.994303	1.52696	7.78545	0.676157	0.116965	0.158873	0	0.25	4	0	3	0
	180	BMS	M	LAD	Single	Middle					5.20885	0.901015	1.29348	7.40335	0.70358	0.106927	0.147469	0	0.111111	4	0	3	0
	180	BMS	M	LAD	Single	Distal					3.7194	2.47385	0.501573	6.69482	0.555564	0.315974	0.399443	1.4	1.2	4	0	3	1
	180	BMS	M	LAD	Single	Mean	2.73	3.04	1.11355	2.89	4.73081	1.45639	1.10734	7.29454	0.6451	0.179956	0.235261	0.466667	0.52037	4	0	3	0.333333
	180	DES	M	RCA	Overlap	Proximal	2.8	3.32	1.18571	3.11	5.08309	0.831136	1.48511	7.39933	0.686966	0.100057	0.140532	0	0.666667	4	1	3	0
	180	DES	M	RCA	Overlap	Middle					5.15866	1.64743	1.27753	8.08363	0.638162	0.190459	0.242053	0.0714286	0.782609	4	1	3	0
	180	DES	M	RCA	Overlap	Distal	2.66	2.93	1.1015	2.89	4.59041	1.39269	0.938775	6.92188	0.663175	0.171239	0.23277	0.642857	0.928571	4	0	3	0
	180	DES	M	RCA	Overlap	Mean	2.73	3.125	1.14361	3	4.94406	1.29042	1.23381	7.46828	0.662767	0.153919	0.205118	0.238095	0.792616	4	0.666667	3	0
	180	DES	M	LAD	Single	Proximal	2.89	3.35	1.15917	3.07	5.5995	1.08626	1.51799	8.20375	0.682554	0.123759	0.162474	0	0.545455	4	1	3	0
	180	DES	M	LAD	Single	Middle					5.78247	1.21509	1.2966	8.29416	0.697174	0.135751	0.173645	0	0.357143	4	1	3	0
	180	DES	M	LAD	Single	Distal					5.27376	1.19775	1.42985	7.90137	0.667449	0.139609	0.185081	0.222222	0.555556	4	1	3	1
	180	DES	M	LAD	Single	Mean	2.89	3.35	1.15917	3.07	5.55191	1.16637	1.41481	8.13309	0.682392	0.13304	0.173733	0.0740741	0.486051	4	1	3	0.333333
	180	BMS	M	LCX	Overlap	Proximal	2.63	3.21	1.22053	2.97	3.80013	2.16634	1.23014	7.19661	0.528044	0.278283	0.363086	0.333333	0.933333	4	0	3	2
	180	BMS	M	LCX	Overlap	Middle					3.02067	2.16032	1.14716	6.32815	0.477338	0.303631	0.41697	0.533333	1.29412	4	0	3	2
	180	BMS	M	LCX	Overlap	Distal	2.62	3.01	1.14885	2.8	2.07677	3.41238	1.0086	6.49775	0.319614	0.508783	0.621659	1.42857	1	4	0	3	2
	180	BMS	M	LCX	Overlap	Mean	2.625	3.11	1.18469	2.885	2.96586	2.57968	1.12863	6.67417	0.441665	0.363565	0.467238	0.765079	1.07582	4	0	3	2
	180	DES	F	RCA	Overlap	Proximal	2.74	3.33	1.21533	3.08	5.50065	1.51264	1.42074	8.43403	0.652197	0.170902	0.215682	0	0.923077	4	1	3	0
	180	DES	F	RCA	Overlap	Middle					5.45416	1.93812	1.45877	8.85105	0.616216	0.216345	0.262182	0	0.833333	4	1	3	0
	180	DES	F	RCA	Overlap	Distal	2.68	3.18	1.18657	3.06	5.07023	1.62758	1.43869	8.1365	0.623146	0.189734	0.243001	0.428571	0.928571	4	1	3	1
	180	DES	F	RCA	Overlap	Mean	2.71	3.255	1.20095	3.07	5.34168	1.69278	1.4394	8.47386	0.63052	0.192327	0.240289	0.142857	0.894994	4	1	3	0.333333
	180	BMS	F	LCX	Single	Proximal	2.51	3.04	1.21116	2.68	4.49881	0.902968	1.11955	6.52132	0.689861	0.114605	0.167161	0.444444	1	4	0	3	0
	180	BMS	F	LCX	Single	Middle					4.06934	1.52159	0.879096	6.47002	0.628952	0.195918	0.272154	0.928571	0.857143	4	0	3	1
	180	BMS	F	LCX	Single	Distal					4.29321	1.48617	0.813151	6.59253	0.651224	0.187326	0.25715	1.86667	0.933333	4	0	3	1
	180	BMS	F	LCX	Single	Mean	2.51	3.04	1.21116	2.68	4.28712	1.30358	0.937265	6.52796	0.656679	0.16595	0.232155	1.07989	0.930159	4	0	3	0.666667
	180	DES	M	LAD	Single	Proximal	2.6	2.97	1.14231	2.87	4.15449	2.2057	1.02281	7.383	0.56271	0.27289	0.346798	1.07143	0.857143	4	1	3	2
	180	DES	M	LAD	Single	Middle					3.06009	2.20757	1.13251	6.40017	0.478125	0.307951	0.419081	1.21429	0.857143	4	1	3	1
	180	DES	M	LAD	Single	Distal					2.60715	1.63165	1.27466	5.51345	0.472871	0.250594	0.384931	1.33333	1.83333	4	1	3	2
	180	DES	M	LAD	Single	Mean	2.6	2.97	1.14231	2.87	3.27391	2.01497	1.14333	6.43221	0.504569	0.277145	0.383603	1.20635	1.18254	4	1	3	1.66667
	180	BMS	M	RCA	Overlap	Proximal	2.78	3.33	1.19784	2.99	4.35981	0.963108	1.54262	6.86553	0.635029	0.12363	0.180936	0.333333	0.666667	4	0	3	1
	180	BMS	M	RCA	Overlap	Middle					4.15837	1.54625	1.19401	6.89863	0.602782	0.19703	0.271053	0.444444	0.909091	4	0	3	1
	180	BMS	M	RCA	Overlap	Distal	2.72	3.17	1.16544	2.89	4.1295	1.32267	1.35411	6.80629	0.606719	0.170877	0.242595	0.454545	0.727273	4	0	3	1
	180	BMS	M	RCA	Overlap	Mean	2.75	3.25	1.18164	2.94	4.21589	1.27734	1.36358	6.85682	0.614843	0.163846	0.231528	0.410774	0.767677	4	0	3	1
	180	DES	F	RCA	Overlap	Proximal	2.74	3.18	1.16058	3	3.68617	1.74015	1.00906	6.43538	0.572797	0.231039	0.320687	2	0.3	4	0	3	2
	180	DES	F	RCA	Overlap	Middle					4.0262	2.33114	0.708143	7.06548	0.569841	0.290465	0.366684	1.9375	0.416667	4	0	3	2
	180	DES	F	RCA	Overlap	Distal	2.72	3.13	1.15074	2.78	3.29498	1.55094	1.01194	5.85786	0.562488	0.217855	0.320052	1.83333	0.833333	4	1	3	2
	180	DES	F	RCA	Overlap	Mean	2.73	3.155	1.15566	2.89	3.66912	1.87408	0.909713	6.45291	0.568376	0.246453	0.335808	1.92361	0.516667	4	0.333333	3	2
	180	BMS	F	LAD	Single	Proximal	2.53	2.81	1.11067	2.68	4.95673	0.878472	1.01335	6.84855	0.723764	0.10677	0.150547	0	0.428571	4	0	3	1
	180	BMS	F	LAD	Single	Middle					4.26961	0.560737	1.02154	5.85189	0.729613	0.0741918	0.116086	0.25	1.25	4	0	3	0
	180	BMS	F	LAD	Single	Distal					4.41105	0.806912	0.731554	5.94952	0.741413	0.103831	0.154641	0.357143	0.928571	4	0	3	1
	180	BMS	F	LAD	Single	Mean	2.53	2.81	1.11067	2.68	4.5458	0.748707	0.922146	6.21665	0.731597	0.0949309	0.140425	0.202381	0.869048	4	0	3	0.666667
	180	DES	F	LCX	Overlap	Proximal	2.68	3.24	1.20896	2.95	4.77184	1.09573	0.904134	6.7717	0.704673	0.134194	0.186744	0	0.642857	4	0	3	2
	180	DES	F	LCX	Overlap	Middle					4.21354	1.6368	0.989746	6.84009	0.616007	0.206525	0.279779	0.0666667	0.294118	4	0	3	3
	180	DES	F	LCX	Overlap	Distal	2.58	3.07	1.18992	2.82	4.27441	1.08271	0.886963	6.24409	0.684554	0.1394	0.202106	0.357143	0.5	4	0	3	2
	180	DES	F	LCX	Overlap	Mean	2.63	3.155	1.19944	2.885	4.41993	1.27175	0.926948	6.61863	0.668411	0.16004	0.222876	0.14127	0.478992	4	0	3	2.33333
	180	BMS	M	RCA	Overlap	Proximal	2.71	3.17	1.16974	3.14	5.50415	1.28421	1.35986	8.14822	0.675503	0.146325	0.189178	0.875	0.125	4	0	3	1
	180	BMS	M	RCA	Overlap	Middle					4.47312	2.23882	0.62188	7.33382	0.60993	0.268423	0.333558	1.64286	0.782609	4	0	3	2
	180	BMS	M	RCA	Overlap	Distal	2.69	3.25	1.20818	2.98	4.6782	1.44572	0.878635	7.00255	0.66807	0.175881	0.236078	1.61538	0.692308	4	0	3	2
	180	BMS	M	RCA	Overlap	Mean	2.7	3.21	1.18896	3.06	4.88515	1.65625	0.95346	7.49486	0.651168	0.196876	0.252938	1.37775	0.533305	4	0	3	1.66667
	180	BMS	F	LAD	Single	Proximal	2.85	3.14	1.10175	3.03	5.42624	1.08415	1.29462	7.80501	0.695225	0.125316	0.166526	0.8	1.6	4	0	3	1
	180	BMS	F	LAD	Single	Middle					4.33358	1.73503	0.869032	6.93764	0.624648	0.215367	0.285902	1.75	1	4	0	3	2
	180	BMS	F	LAD	Single	Distal					3.97445	3.07083	0.650581	7.69586	0.51644	0.372756	0.435871	1.78571	1.85714	4	0	3	1
	180	BMS	F	LAD	Single	Mean	2.85	3.14	1.10175	3.03	4.57809	1.96333	0.938079	7.4795	0.612104	0.237813	0.296099	1.44524	1.48571	4	0	3	1.33333
	180	DES	F	RCA	Overlap	Proximal	2.79	3.13	1.12186	2.89	4.94572	1.22906	1.25865	7.43343	0.665335	0.147261	0.199045	0.888889	0.666667	4	0	3	3
	180	DES	F	RCA	Overlap	Middle					4.28993	2.42985	1.44591	8.16569	0.52536	0.293965	0.361597	0.25	0.75	4	0	3	2
	180	DES	F	RCA	Overlap	Distal	2.71	3.01	1.1107	2.97	3.82387	1.33697	1.54669	6.70752	0.570086	0.17844	0.25906	1.5	0.75	4	0	3	2
	180	DES	F	RCA	Overlap	Mean	2.75	3.07	1.11628	2.93	4.35317	1.66529	1.41708	7.43555	0.586927	0.206555	0.273234	0.87963	0.722222	4	0	3	2.33333
	180	BMS	M	LAD	Single	Proximal	2.79	2.95	1.05735	2.93	5.20704	0.807917	0.787984	6.80294	0.76541	0.0962773	0.134318	0	0	4	0	3	0
	180	BMS	M	LAD	Single	Middle					5.25084	0.844127	1.14404	7.23901	0.725354	0.100046	0.138496	0	0.285714	4	0	3	1
	180	BMS	M	LAD	Single	Distal					3.11556	1.77382	2.08968	6.97906	0.446416	0.251684	0.36279	0.285714	1	4	0	3	2
	180	BMS	M	LAD	Single	Mean	2.79	2.95	1.05735	2.93	4.52448	1.14195	1.34057	7.007	0.645727	0.149336	0.211868	0.0952381	0.428571	4	0	3	1
	180	DES	M	RCA	Overlap	Proximal	2.98	3.26	1.09396	3.25	4.57854	1.45168	1.09653	7.12675	0.642444	0.178227	0.240735	0.333333	0.444444	4	0	3	3
	180	DES	M	RCA	Overlap	Middle					4.63135	1.65372	0.90715	7.19222	0.643939	0.200257	0.263118	0.1	0.727273	4	0	3	3
	180	DES	M	RCA	Overlap	Distal	2.94	3.44	1.17007	3.04	4.645	1.55257	0.93494	7.13251	0.651243	0.18859	0.250513	0.461538	0.307692	4	0	3	3
	180	DES	M	RCA	Overlap	Mean	2.96	3.35	1.13201	3.145	4.6183	1.55266	0.979541	7.1505	0.645875	0.189025	0.251455	0.298291	0.493136	4	0	3	3
	180	DES	F	RCA	Overlap	Proximal	2.79	3.17	1.1362	2.99	5.62843	0.854879	1.20635	7.68965	0.731948	0.0980579	0.131859	0	0.222222	4	0	3	0
	180	DES	F	RCA	Overlap	Middle					4.84012	1.69402	1.05245	7.58658	0.637984	0.200947	0.259257	0	0.153846	4	0	3	1
	180	DES	F	RCA	Overlap	Distal	2.71	3.07	1.13284	2.77	5.15641	1.00362	1.05809	7.21813	0.71437	0.119139	0.162925	0	0	4	0	3	0
	180	DES	F	RCA	Overlap	Mean	2.75	3.12	1.13452	2.88	5.20832	1.18417	1.10563	7.49812	0.694767	0.139381	0.18468	0	0.125356	4	0	3	0.333333
	180	BMS	F	LAD	Single	Proximal	2.7	3.01	1.11481	2.73	5.34	0.579318	1.59016	7.50948	0.711101	0.0688993	0.097869	0.333333	0.333333	4	0	3	0
	180	BMS	F	LAD	Single	Middle					5.00914	0.68361	1.49387	7.18662	0.697008	0.0834085	0.120084	0	0	4	0	3	0
	180	BMS	F	LAD	Single	Distal					5.52975	1.22602	1.22323	7.979	0.693038	0.139718	0.181477	0	0	4	0	3	0
	180	BMS	F	LAD	Single	Mean	2.7	3.01	1.11481	2.73	5.29296	0.82965	1.43575	7.55837	0.700383	0.0973421	0.133144	0.111111	0.111111	4	0	3	0
	180	DES	F	RCA	Overlap	Proximal	2.97	3.43	1.15488	3.22	5.70965	0.888639	1.43683	8.03512	0.710587	0.101117	0.134677	0.333333	0.333333	4	0	3	2
	180	DES	F	RCA	Overlap	Middle1					6.09127	1.94122	1.53751	9.57	0.636496	0.206558	0.241671	0	0	4	1	3	1
	180	DES	F	RCA	Overlap	Middle2					6.24403	1.71372	1.60943	9.56718	0.652651	0.18175	0.215352	0	0	4	0	3	1
	180	DES	F	RCA	Overlap	Distal	2.89	3.31	1.14533	3.1	6.06568	1.88005	1.65673	9.60246	0.63168	0.200827	0.236611	0	0.153846	4	0	3	0
	180	DES	F	RCA	Overlap	Mean	2.93	3.37	1.15011	3.16	6.02766	1.60591	1.56013	9.19369	0.657853	0.172563	0.207078	0.0833333	0.121795	4	0.25	3	1
	180	BMS	F	LAD	Single	Proximal	2.78	2.96	1.06475	3.06	5.83091	1.12387	1.11701	8.07179	0.722381	0.125512	0.161597	0.333333	0.666667	4	0	3	1
	180	BMS	F	LAD	Single	Middle					5.89734	1.2572	1.31601	8.47055	0.696217	0.13899	0.175721	1.33333	1	4	0	3	1
	180	BMS	F	LAD	Single	Distal					6.72391	0.716936	1.64761	9.08846	0.73983	0.0760195	0.0963514	0	0	4	0	3	1
	180	BMS	F	LAD	Single	Mean	2.78	2.96	1.06475	3.06	6.15072	1.03267	1.36021	8.5436	0.719476	0.113507	0.144556	0.555556	0.555556	4	0	3	1
	180	DES	F	RCA	Overlap	Proximal	2.87	3.53	1.22997	3.31	6.2278	0.951898	1.33124	8.51094	0.731741	0.103777	0.132582	0.4	0.4	4	0	3	1
	180	DES	F	RCA	Overlap	Middle1					6.21882	1.51979	1.1245	8.86311	0.701652	0.162532	0.196391	0	0	4	1	3	0
	180	DES	F	RCA	Overlap	Middle2					6.15342	1.7059	1.02742	8.88674	0.692426	0.182143	0.217055	0.363636	0.363636	4	0	3	0
	180	DES	F	RCA	Overlap	Distal	2.67	3.29	1.23221	3.22	6.93654	0.642225	1.02441	8.60318	0.806277	0.0672652	0.08474	0	0.2	4	0	3	0
	180	DES	F	RCA	Overlap	Mean	2.77	3.41	1.23109	3.265	6.38414	1.20495	1.12689	8.71599	0.733024	0.128929	0.157692	0.190909	0.240909	4	0.25	3	0.25
	180	BMS	F	LAD	Single	Proximal	2.85	3.16	1.10877	3.09	6.41324	0.750017	1.59895	8.76221	0.73192	0.0812369	0.104703	0	0	4	0	3	0
	180	BMS	F	LAD	Single	Middle					6.60687	0.729691	1.4041	8.74066	0.755877	0.0779854	0.0994596	0	0	4	0	3	0
	180	BMS	F	LAD	Single	Distal					7.18632	0.829722	1.39992	9.41597	0.763206	0.0849276	0.103508	0.142857	0	4	0	3	1
	180	BMS	F	LAD	Single	Mean	2.85	3.16	1.10877	3.09	6.73548	0.76981	1.46766	8.97294	0.750335	0.0813833	0.102557	0.047619	0	4	0	3	0.333333
	180	DES	F	RCA	Overlap	Proximal	2.98	3.53	1.18456	3.43	6.05322	0.767847	1.22089	8.04196	0.752705	0.0854115	0.11257	0	0	4	0	3	0
	180	DES	F	RCA	Overlap	Middle1					6.89326	1.71909	1.29232	9.90467	0.69596	0.174436	0.199608	0	0	4	0	3	1
	180	DES	F	RCA	Overlap	Middle2					6.55088	1.31151	1.35191	9.2143	0.710947	0.137959	0.166808	0	0	4	0	3	1
	180	DES	F	RCA	Overlap	Distal	2.95	3.26	1.10508	3.36	5.68922	0.715606	1.31438	7.71921	0.737021	0.0821275	0.111729	0	0	4	0	3	0
	180	DES	F	RCA	Overlap	Mean	2.965	3.395	1.14482	3.395	6.29664	1.12851	1.29488	8.72003	0.724158	0.119983	0.147679	0	0	4	0	3	0.5
	180	DES	F	LCX	Overlap	Proximal	2.75	3.19	1.16	2.89	5.97669	1.02137	0.880253	7.87832	0.758625	0.113209	0.145951	0.0833333	0	4	0	3	0
	180	DES	F	LCX	Overlap	Middle1					5.19253	1.28708	0.882696	7.36231	0.705286	0.150523	0.198635	0.214286	0.142857	4	0	3	1
	180	DES	F	LCX	Overlap	Middle2					5.1324	1.54462	0.945874	7.62289	0.673287	0.179702	0.231334	0.75	0.363636	4	0	3	2
	180	DES	F	LCX	Overlap	Distal	2.73	3.15	1.15385	2.82	5.91189	0.815855	0.937678	7.66542	0.771241	0.0915972	0.121267	0	0	4	0	3	1
	180	DES	F	LCX	Overlap	Mean	2.74	3.17	1.15692	2.855	5.55338	1.16723	0.911625	7.63224	0.72711	0.133758	0.174297	0.261905	0.126623	4	0	3	1
	180	DES	F	LAD	Single	Proximal	2.91	3.34	1.14777	3.1	7.90353	0.591123	1.74732	10.242	0.771681	0.0582453	0.0695877	0	0.285714	4	0	3	0
	180	DES	F	LAD	Single	Middle					6.27429	0.920418	1.49162	8.68633	0.722318	0.100111	0.12793	0	0	4	0	3	0
	180	DES	F	LAD	Single	Distal					6.77363	0.629415	1.16675	8.5698	0.790407	0.0667064	0.0850211	0	0	4	0	3	0
	180	DES	F	LAD	Single	Mean	2.91	3.34	1.14777	3.1	6.98382	0.713652	1.46856	9.16603	0.761469	0.0750209	0.0941796	0	0.0952381	4	0	3	0
	180	DES	F	RCA	Overlap	Proximal	2.84	3.35	1.17958	2.91	4.77151	1.39509	0.968941	7.13555	0.668696	0.168628	0.226233	0.222222	0	4	0	3	0
	180	DES	F	RCA	Overlap	Middle1					4.51107	2.30664	1.12534	7.94304	0.567927	0.274843	0.33833	0.4375	0.111111	4	0	3	1
	180	DES	F	RCA	Overlap	Middle2					4.75208	2.03053	1.07424	7.85685	0.604833	0.239452	0.299373	0.0625	0.1	4	0	3	1
	180	DES	F	RCA	Overlap	Distal	2.64	3.08	1.16667	2.89	5.26711	0.62662	1.01565	6.90938	0.762313	0.0748578	0.10632	0	0	NA	0	3	0
	180	DES	F	RCA	Overlap	Mean	2.74	3.215	1.17312	2.9	4.82544	1.58972	1.04604	7.4612	0.650942	0.189445	0.242564	0.180556	0.0527778	4	0	3	0.5
	180	BMS	F	LCX	Single	Proximal	2.72	3.05	1.12132	2.97	6.07054	0.803968	1.33246	8.20696	0.739681	0.0891881	0.116949	0.111111	0.333333	4	0	3	0
	180	BMS	F	LCX	Single	Middle					5.54918	0.40368	1.2587	7.21156	0.769485	0.0474927	0.0678128	0	0	4	0	3	0
	180	BMS	F	LCX	Single	Distal					5.89327	0.494403	1.10618	7.49385	0.786414	0.0562942	0.0773996	0	0.0909091	4	0	3	0
	180	BMS	F	LCX	Single	Mean	2.72	3.05	1.12132	2.97	5.83766	0.56735	1.23244	7.63746	0.765193	0.064325	0.0873872	0.037037	0.141414	4	0	3	0
	180	BMS	F	LAD	Single	Proximal	2.85	3.05	1.07018	2.89	5.69657	2.78348	1.30236	9.78241	0.582328	0.296371	0.328239	1	2.125	4	0	3	0
	180	BMS	F	LAD	Single	Middle					5.19921	2.54879	1.43105	9.17905	0.566421	0.283982	0.328961	1.63636	2	4	0	3	1
	180	BMS	F	LAD	Single	Distal					5.82217	2.55137	1.63863	10.0122	0.581509	0.271256	0.304694	0.875	1.875	4	0	3	1
	180	BMS	F	LAD	Single	Mean	2.85	3.05	1.07018	2.89	5.57265	2.62788	1.45735	9.65788	0.576753	0.28387	0.320631	1.17045	2	4	0	3	0.666667
	180	DES	F	RCA	Single	Proximal	2.85	3.41	1.19649	3.15	1.69122	18.5492	5.64314	25.8836	0.0653397	1.80454	0.916443	3	3	4	0	3	3
	180	DES	F	RCA	Single	Middle					0.699812	30.2434	5.58012	36.5233	0.0191607	2.66642	0.977384	3	3	4	0	3	3
	180	DES	F	RCA	Single	Distal					2.20821	22.5844	8.12354	32.9162	0.0670857	1.97084	0.910933	3	3	4	0	3	3
	180	DES	F	RCA	Single	Mean	2.85	3.41	1.19649	3.15	1.53308	23.7923	6.44893	31.7743	0.0505287	2.14727	0.93492	3	3	4	0	3	3
	180	DES	F	LCX	Single	Proximal	2.73	2.93	1.07326	3.05	3.52603	4.29801	1.51244	9.33648	0.377662	0.518702	0.549333	1.92857	2.42857	4	0	3	2
	180	DES	F	LCX	Single	Middle					3.23137	4.62793	1.00688	8.86617	0.36446	0.567486	0.588847	1.85714	2.78571	4	0	3	2
	180	DES	F	LCX	Single	Distal					3.55344	4.03151	1.13592	8.72088	0.407464	0.490293	0.531514	1.93333	2.2	4	0	3	2
	180	DES	F	LCX	Single	Mean	2.73	2.93	1.07326	3.05	3.43695	4.31915	1.21841	8.97451	0.383196	0.525493	0.556565	1.90635	2.47143	4	0	3	2
	180	DES	F	LAD	Single	Proximal	2.71	3.08	1.13653	2.97	3.16586	2.94867	1.23878	7.3533	0.430535	0.391249	0.48224	2.33333	1.91667	4	0	3	1
	180	DES	F	LAD	Single	Middle					3.46728	2.17754	1.58365	7.22847	0.47967	0.289892	0.385759	2.66667	2.11111	4	0	3	2
	180	DES	F	LAD	Single	Distal					3.45035	3.39439	1.38842	8.23315	0.41908	0.428069	0.495912	2.84615	2.46154	4	0	3	2
	180	DES	F	LAD	Single	Mean	2.71	3.08	1.13653	2.97	3.36116	2.8402	1.40361	7.60497	0.443095	0.369737	0.454637	2.61538	2.16311	4	0	3	1.66667
	180	DES	F	RCA	Overlap	Proximal	2.93	3.45	1.17747	3.2	3.86453	3.79421	0.860226	8.51897	0.453638	0.452256	0.495409	3	2	4	0	3	2
	180	DES	F	RCA	Overlap	Middle1					3.98988	2.91885	1.46674	8.37546	0.476377	0.355991	0.422487	3	1.57143	4	0	3	2
	180	DES	F	RCA	Overlap	Middle2					3.72102	2.81729	1.89698	8.4353	0.441125	0.354321	0.43089	2.875	1.875	4	0	3	1
	180	DES	F	RCA	Overlap	Distal	2.83	3.4	1.20141	3.34	4.03726	3.332	1.61266	8.98192	0.449488	0.397948	0.452148	2.81818	2.36364	4	0	3	2
	180	DES	F	RCA	Overlap	Mean	2.88	3.425	1.18944	3.27	3.90317	3.21559	1.45915	8.57791	0.455157	0.390129	0.450234	2.9233	1.95252	4	0	3	1.75
	180	DES	M	RCA	Overlap	Proximal	2.99	3.44	1.1505	3.35	6.59984	0.755879	1.64683	9.00254	0.733108	0.0807511	0.102761	0	0	4	0	3	0
	180	DES	M	RCA	Overlap	Middle1					6.54602	1.89945	1.5002	9.94568	0.658178	0.196107	0.224908	0	0.333333	4	0	3	0
	180	DES	M	RCA	Overlap	Middle2					5.36698	2.33679	1.59382	9.29759	0.577244	0.258902	0.30333	0.363636	0.428571	4	0	3	1
	180	DES	M	RCA	Overlap	Distal	2.93	3.49	1.19113	3.26	3.67209	1.81698	2.61156	8.10063	0.453309	0.240687	0.331018	2.33333	1.33333	4	0	3	0
	180	DES	M	RCA	Overlap	Mean	2.96	3.465	1.17081	3.305	5.54623	1.70228	1.8381	9.08661	0.60546	0.194112	0.240504	0.674242	0.52381	4	0	3	0.25
	180	BMS	F	LAD	Single	Proximal	2.8	2.99	1.06786	3.11	6.25928	1.07991	1.38071	8.7199	0.717816	0.116922	0.147143	0	0.222222	4	0	3	0
	180	BMS	F	LAD	Single	Middle					5.80507	0.428512	1.61575	7.84933	0.739562	0.0492779	0.0687424	0	0	4	0	3	0
	180	BMS	F	LAD	Single	Distal					5.05351	0.507077	1.61274	7.17332	0.704486	0.0621107	0.0911913	0.666667	0.333333	4	0	3	1
	180	BMS	F	LAD	Single	Mean	2.8	2.99	1.06786	3.11	5.70595	0.671832	1.5364	7.91419	0.720621	0.0761035	0.102359	0.222222	0.185185	4	0	3	0.333333
	180	DES	F	RCA	Overlap	Proximal	3.09	3.51	1.13592	3.49	5.46356	1.15557	1.78732	8.40645	0.649925	0.132777	0.17458	0	0	4	0	3	1
	180	DES	F	RCA	Overlap	Middle1					6.15434	2.17645	1.6656	9.9964	0.615656	0.228789	0.261254	0.214286	0.294118	4	0	3	0
	180	DES	F	RCA	Overlap	Middle2					6.66975	2.10869	1.76694	10.5454	0.632481	0.214537	0.240212	0.0666667	0	4	0	3	0
	180	DES	F	RCA	Overlap	Distal	3.05	3.41	1.11803	3.73	6.73035	1.3831	1.64579	9.75924	0.689639	0.143372	0.17047	0	0	4	0	3	0
	180	DES	F	RCA	Overlap	Mean	3.07	3.46	1.12698	3.61	6.2545	1.70595	1.71641	9.67687	0.646925	0.179869	0.211629	0.0702381	0.0735294	4	0	3	0.25
	180	DES	F	LCX	Single	Proximal	2.67	3.1	1.16105	3	2.0247	2.4223	1.39506	5.84206	0.346572	0.386962	0.544704	2.5	1	4	0	3	2
	180	DES	F	LCX	Single	Middle					1.73584	3.67101	0.902887	6.30973	0.275105	0.568562	0.678955	2.1	0.9	4	0	3	2
	180	DES	F	LCX	Single	Distal					1.72194	2.83922	1.52465	6.08581	0.282944	0.464588	0.622477	2.1	1.1	4	0	3	3
	180	DES	F	LCX	Single	Mean	2.67	3.1	1.16105	3	1.82749	2.97751	1.2742	6.0792	0.30154	0.47337	0.615379	2.23333	1	4	0	3	2.33333
	180	BMS	F	LAD	Single	Proximal	2.64	2.95	1.11742	2.85	5.3894	0.928017	0.99806	7.31547	0.736712	0.10829	0.146898	0.0909091	0.454545	4	0	3	0
	180	BMS	F	LAD	Single	Middle					4.69786	0.51017	1.16176	6.36979	0.737522	0.0646878	0.0979584	0	0	4	0	3	0
	180	BMS	F	LAD	Single	Distal					3.5088	2.67599	0.767793	6.95258	0.504676	0.346268	0.432672	1.63636	2.18182	4	0	3	1
	180	BMS	F	LAD	Single	Mean	2.64	2.95	1.11742	2.85	4.53202	1.37139	0.97587	6.87928	0.659637	0.173082	0.225843	0.575758	0.878788	4	0	3	0.333333
	180	DES	F	RCA	Overlap	Proximal	2.57	3.21	1.24903	3.05	4.837	0.945358	1.21978	7.00213	0.690789	0.115848	0.16349	0	0.333333	4	0	3	0
	180	DES	F	RCA	Overlap	Middle1					4.94579	1.89224	1.01858	7.85661	0.629508	0.220625	0.276722	0	0	4	0	3	0
	180	DES	F	RCA	Overlap	Middle2					5.1232	1.51352	1.09226	7.72898	0.662856	0.176442	0.228053	0.727273	0.5625	4	0	3	0
	180	DES	F	RCA	Overlap	Distal	2.61	3	1.14943	2.91	5.3637	1.16216	0.9443	7.47016	0.718016	0.134622	0.178086	0	0	4	0	3	0
	180	DES	F	RCA	Overlap	Mean	2.59	3.105	1.19923	2.98	5.06742	1.37832	1.06873	7.51447	0.675292	0.161884	0.211588	0.181818	0.223958	4	0	3	0
	180	DES	F	LCX	Single	Proximal	2.63	2.98	1.13308	2.87	3.2644	2.9049	1.00178	7.17107	0.455217	0.38198	0.470864	1.75	2.125	4	0	3	0
	180	DES	F	LCX	Single	Middle					3.20344	2.58562	1.63936	7.42842	0.431241	0.34767	0.446638	2.7	2.9	4	0	3	2
	180	DES	F	LCX	Single	Distal					2.91252	3.13457	1.18656	7.23365	0.402635	0.424537	0.51836	2.91667	3	4	0	0	2
	180	DES	F	LCX	Single	Mean	2.63	2.98	1.13308	2.87	3.12679	2.87503	1.2759	7.27771	0.429698	0.384729	0.478621	2.45556	2.675	4	0	2	1.33333
	180	DES	M	RCA	Overlap	Proximal	2.87	3.25	1.1324	3.11	1.36847	8.69282	3.73427	13.7955	0.0991964	1.12958	0.863987	3	3	4	0	3	0
	180	DES	M	RCA	Overlap	Middle1					0.353556	26.8254	3.69804	30.877	0.0114505	2.60584	0.986992	3	3	4	0	3	3
	180	DES	M	RCA	Overlap	Middle2					0.750235	25.4739	4.2836	30.5077	0.0245917	2.40051	0.971391	3	3	4	0	3	3
	180	DES	M	RCA	Overlap	Distal	2.68	3.24	1.20896	2.84	0.487673	26.5288	1.58604	28.6025	0.01705	2.53851	0.981949	3	3	4	0	3	3
	180	DES	M	RCA	Overlap	Mean	2.775	3.245	1.17068	2.975	0.739983	21.8802	3.32548	25.9457	0.0380721	2.16861	0.95108	3	3	4	0	3	2.25
	180	DES	M	LAD	Single	Proximal	2.72	3.02	1.11029	2.87	4.75371	1.17088	1.10968	7.03427	0.675793	0.143161	0.19763	0.333333	0	4	0	3	1
	180	DES	M	LAD	Single	Middle					4.83437	1.66278	0.933227	7.43037	0.650622	0.197597	0.255925	0.181818	0	4	0	3	0
	180	DES	M	LAD	Single	Distal					4.599	2.33231	0.901041	7.83235	0.58718	0.275443	0.336489	0.846154	0.0769231	4	0	3	2
	180	DES	M	LAD	Single	Mean	2.72	3.02	1.11029	2.87	4.72902	1.72199	0.981316	7.43233	0.637865	0.2054	0.263348	0.453768	0.025641	4	0	3	1
	180	DES	M	RCA	Single	Proximal	2.84	3.38	1.19014	3.04	6.08074	0.700762	1.34334	8.12484	0.748413	0.07798	0.103334	0.666667	0	4	0	3	2
	180	DES	M	RCA	Single	Middle					6.13667	1.69717	1.27395	9.10778	0.673783	0.181482	0.216646	0.5	0	4	0	3	2
	180	DES	M	RCA	Single	Distal					5.1972	1.33311	0.955399	7.48571	0.694283	0.155553	0.204142	1	0	4	0	3	2
	180	DES	M	RCA	Single	Mean	2.84	3.38	1.19014	3.04	5.80487	1.24368	1.19089	8.23944	0.705493	0.138338	0.174707	0.722222	0	4	0	3	2
	180	DES	M	RCA	Single	Proximal	2.82	3.16	1.12057	3.14	3.86624	1.95376	1.39295	7.21294	0.536014	0.251737	0.335697	2.125	2	4	0	3	2
	180	DES	M	RCA	Single	Middle					3.80108	2.08508	1.02411	6.91027	0.550062	0.268839	0.354234	1.11111	1.11111	4	0	3	0
	180	DES	M	RCA	Single	Distal					3.7887	1.47583	1.23544	6.49997	0.58288	0.196336	0.280334	0.714286	1	4	0	3	2
	180	DES	M	RCA	Single	Mean	2.82	3.16	1.12057	3.14	3.81867	1.83822	1.2175	6.8744	0.556319	0.238971	0.323422	1.3168	1.37037	4	0	3	1.33333
	180	DES	M	LCX	Single	Proximal	2.6	3.1	1.19231	2.87	4.00307	1.99539	0.802883	6.80134	0.588571	0.252987	0.33265	0.454545	0.545455	4	0	3	1
	180	DES	M	LCX	Single	Middle					5.21688	1.35512	0.759054	7.33105	0.711614	0.157715	0.206196	0	0	4	0	3	0
	180	DES	M	LCX	Single	Distal					5.16784	1.17082	0.836507	7.17517	0.720239	0.137878	0.184711	0	0	4	0	3	1
	180	DES	M	LCX	Single	Mean	2.6	3.1	1.19231	2.87	4.79593	1.50711	0.799481	7.10252	0.673475	0.18286	0.241186	0.151515	0.181818	4	0	3	0.666667
	180	DES	M	LAD	Single	Proximal	2.74	3.08	1.12409	3.09	5.74944	0.831269	1.60476	8.18547	0.702396	0.0944963	0.126319	1	0.666667	4	0	3	0
	180	DES	M	LAD	Single	Middle					5.41417	1.82914	1.15823	8.40154	0.644426	0.205649	0.252528	0.636364	0.727273	4	0	3	0
	180	DES	M	LAD	Single	Distal					5.30578	1.42649	0.913172	7.64544	0.69398	0.164311	0.211888	0	0.333333	4	0	3	1
	180	DES	M	LAD	Single	Mean	2.74	3.08	1.12409	3.09	5.4898	1.3623	1.22539	8.07748	0.680267	0.154819	0.196912	0.545455	0.575758	4	0	3	0.333333
	180	BMS	M	RCA	Single	Proximal	2.8	3.3	1.17857	2.94	6.13648	1.01947	1.28274	8.43869	0.727184	0.111636	0.142465	0	0	4	0	3	0
	180	BMS	M	RCA	Single	Middle					6.06611	0.909834	1.27281	8.24875	0.735397	0.100569	0.130424	0	0	4	0	3	1
	180	BMS	M	RCA	Single	Distal					6.38721	0.998494	1.20643	8.59213	0.743379	0.107406	0.135193	0	0	4	0	3	1
	180	BMS	M	RCA	Single	Mean	2.8	3.3	1.17857	2.94	6.1966	0.975934	1.25399	8.42653	0.73532	0.106537	0.136027	0	0	4	0	3	0.666667
	180	DES	M	LAD	Single	Proximal	2.69	3.03	1.12639	2.86	5.36462	1.09437	1.0665	7.52549	0.712859	0.127106	0.169434	0	0	4	0	3	0
	180	DES	M	LAD	Single	Middle					5.2197	1.57342	0.865517	7.65863	0.681545	0.181497	0.231619	0	0	4	0	3	1
	180	DES	M	LAD	Single	Distal					4.4299	2.46718	0.786301	7.68338	0.576556	0.294223	0.357714	0.466667	0.2	4	0	3	1
	180	DES	M	LAD	Single	Mean	2.69	3.03	1.12639	2.86	5.00474	1.71166	0.906107	7.6225	0.656986	0.200942	0.252923	0.155556	0.0666667	4	0	3	0.666667
	180	DES	M	RCA	Overlap	Proximal	3.01	3.38	1.12292	3.52	6.90569	1.31463	1.61741	9.83772	0.70196	0.134978	0.159924	0	0	4	1	3	1
	180	DES	M	RCA	Overlap	Middle1					5.84363	1.66867	1.21194	8.72424	0.669816	0.182514	0.222125	0	0.0769231	4	0	3	0
	180	DES	M	RCA	Overlap	Middle2					5.27115	1.85959	1.23636	8.3671	0.629986	0.211258	0.260785	0	0	4	1	3	0
	180	DES	M	RCA	Overlap	Distal	2.72	2.95	1.08456	3.1	5.09315	1.09473	1.08051	7.26839	0.700727	0.130183	0.176915	0.25	0.25	4	0	3	1
	180	DES	M	RCA	Overlap	Mean	2.865	3.165	1.10374	3.31	5.77841	1.4844	1.28655	8.54936	0.675622	0.164733	0.204937	0.0625	0.0817308	4	0.5	3	0.5
	180	BMS	M	LCX	Single	Proximal	2.63	2.59	0.984791	2.7	5.2537	0.601029	1.08203	6.93676	0.757372	0.0719678	0.102657	0.166667	0	4	0	3	0
	180	BMS	M	LCX	Single	Middle					5.26003	0.545179	1.02498	6.83019	0.770115	0.0654034	0.093912	0.166667	0	4	0	3	0
	180	BMS	M	LCX	Single	Distal					5.46316	0.492313	0.997192	6.95266	0.785765	0.0581361	0.0826658	0	0	4	0	3	0
	180	BMS	M	LCX	Single	Mean	2.63	2.59	0.984791	2.7	5.32563	0.546174	1.03473	6.90654	0.771084	0.0651691	0.0930782	0.111111	0	4	0	3	0
	180	DES	M	LAD	Single	Proximal	2.55	3.08	1.20784	3.34	4.08606	2.82848	1.41433	8.32887	0.49059	0.343112	0.409062	0.5	0.166667	4	1	3	1
	180	DES	M	LAD	Single	Middle					4.73148	1.36299	1.2861	7.38058	0.641072	0.16559	0.223643	0	0	4	1	3	1
	180	DES	M	LAD	Single	Distal					2.45305	4.02953	1.79223	8.27481	0.296448	0.552832	0.621594	1.33333	1.77778	4	0	3	0
	180	DES	M	LAD	Single	Mean	2.55	3.08	1.20784	3.34	3.75686	2.74033	1.49756	7.99475	0.476037	0.353845	0.4181	0.611111	0.648148	4	0.666667	3	0.666667
	180	DES	M	RCA	Single	Proximal	2.95	3.52	1.19322	3.36	5.3136	2.26484	1.0677	8.64614	0.614563	0.252629	0.298853	0	0	4	2	3	0
	180	DES	M	RCA	Single	Middle					5.1343	2.57343	1.10121	8.80894	0.582851	0.287952	0.333877	0	0.0666667	4	1	3	0
	180	DES	M	RCA	Single	Distal					5.61714	2.09862	1.07687	8.79263	0.638846	0.230006	0.271992	0	0	4	1	3	0
	180	DES	M	RCA	Single	Mean	2.95	3.52	1.19322	3.36	5.35501	2.3123	1.08193	8.74924	0.612087	0.256862	0.301574	0	0.0222222	4	1.33333	3	0
	180	BMS	M	LCX	Single	Proximal	2.85	3.21	1.12632	2.98	2.98333	3.33498	1.67869	7.99699	0.373056	0.443675	0.527828	1.5	0.375	4	0	3	0
	180	BMS	M	LCX	Single	Middle					4.15284	1.48505	1.26363	6.90153	0.601728	0.189891	0.263406	0	0	4	0	3	0
	180	BMS	M	LCX	Single	Distal					3.33422	1.6947	1.20331	6.23222	0.534997	0.235007	0.33699	0	0.1	4	0	3	0
	180	BMS	M	LCX	Single	Mean	2.85	3.21	1.12632	2.98	3.49013	2.17158	1.38188	7.04358	0.50326	0.289525	0.376075	0.5	0.158333	4	0	3	0
	365	DES	M	RCA	Single	Proximal	2.93	3.36	1.14676	3.19	6.46019	0.77821	1.6874	8.9258	0.723766	0.0839159	0.107511	0.285714	0.428571	4	0	3	0
	365	DES	M	RCA	Single	Middle					5.87403	1.14398	1.44669	8.4647	0.693944	0.127232	0.163006	0.833333	0.5	4	0	3	0
	365	DES	M	RCA	Single	Distal					6.26791	0.649398	1.57054	8.48785	0.738457	0.0713689	0.0938802	0.25	0	4	0	3	0
	365	DES	M	RCA	Single	Mean	2.93	3.36	1.14676	3.19	6.20071	0.857196	1.56821	8.62612	0.718722	0.0941723	0.121466	0.456349	0.309524	4	0	3	0
	365	BMS	F	RCA	Single	Proximal	2.84	3.18	1.11972	3.06	5.97376	1.07672	1.18291	8.23339	0.725553	0.119127	0.152716	0.4	0.6	4	0	3	0
	365	BMS	F	RCA	Single	Middle					5.65885	0.917029	1.19891	7.77479	0.727847	0.104665	0.139453	0.571429	1	4	0	3	0
	365	BMS	F	RCA	Single	Distal					5.88507	1.20559	1.09702	8.18768	0.718771	0.133664	0.170025	1.25	0.916667	4	0	3	0
	365	BMS	F	RCA	Single	Mean	2.84	3.18	1.11972	3.06	5.83923	1.06645	1.15961	8.06529	0.724057	0.119152	0.154065	0.740476	0.838889	4	0	3	0
	365	DES	M	LAD	Single	Proximal	2.67	2.96	1.10861	2.91	5.31927	0.768741	1.05096	7.13897	0.745103	0.0908544	0.126271	0	0.5	4	0	3	0
	365	DES	M	LAD	Single	Middle					4.8701	0.811111	0.820837	6.50204	0.74901	0.0996917	0.142771	0	0.142857	4	0	3	0
	365	DES	M	LAD	Single	Distal					4.52171	0.789234	0.913391	6.22433	0.726457	0.100492	0.148605	0.142857	0.357143	4	0	3	0
	365	DES	M	LAD	Single	Mean	2.67	2.96	1.10861	2.91	4.90369	0.789695	0.928396	6.62178	0.74019	0.0970127	0.139216	0.047619	0.333333	4	0	3	0
	365	BMS	M	RCA	Single	Proximal	2.93	3.21	1.09556	3.13	5.58276	1.16194	1.56496	8.30965	0.67184	0.132172	0.172274	0	0.8	4	0	3	0
	365	BMS	M	RCA	Single	Middle					5.81822	0.755684	1.31642	7.89033	0.737387	0.08568	0.114952	0	0.272727	4	0	3	1
	365	BMS	M	RCA	Single	Distal					6.06842	0.774707	1.17499	8.01813	0.756838	0.0860506	0.113209	0	0.25	4	0	3	0
	365	BMS	M	RCA	Single	Mean	2.93	3.21	1.09556	3.13	5.82314	0.897443	1.35213	8.0727	0.722022	0.101301	0.133479	0	0.440909	4	0	3	0.333333
	365	DES	M	LCX	Single	Proximal	2.8	2.99	1.06786	2.91	5.39717	0.498355	1.03597	6.9315	0.778645	0.0591773	0.084531	0	0.666667	4	0	3	0
	365	DES	M	LCX	Single	Middle					5.50782	0.908234	1.06168	7.47773	0.736563	0.105006	0.141556	0	0.214286	4	0	3	0
	365	DES	M	LCX	Single	Distal					5.82409	0.737433	1.01969	7.58121	0.768227	0.0836308	0.112387	0	0.111111	4	0	3	0
	365	DES	M	LCX	Single	Mean	2.8	2.99	1.06786	2.91	5.57636	0.714674	1.03911	7.33015	0.761145	0.0826048	0.112825	0	0.330688	4	0	3	0
	365	DES	M	LAD	Single	Proximal	2.96	3.27	1.10473	3.16	6.52047	1.4117	1.9044	9.83657	0.66288	0.148319	0.177971	0.5	0.4	4	0	3	2
	365	DES	M	LAD	Single	Middle					4.90351	2.68001	1.48186	9.06538	0.540905	0.304341	0.353399	1.83333	1.25	4	0	3	2
	365	DES	M	LAD	Single	Distal					4.10014	2.10694	2.05257	8.25965	0.496406	0.263207	0.339442	1	1.33333	4	0	3	2
	365	DES	M	LAD	Single	Mean	2.96	3.27	1.10473	3.16	5.17471	2.06621	1.81294	9.05387	0.566731	0.238622	0.290271	1.11111	0.994444	4	0	3	2
	365	BMS	M	RCA	Single	Proximal	2.99	3.42	1.14381	3.24	4.82875	3.20065	1.94398	9.97339	0.484164	0.358925	0.398616	0.8	1.46667	4	0	3	3
	365	BMS	M	RCA	Single	Middle					4.35137	3.12762	2.40234	9.88134	0.440363	0.366036	0.418188	1.55556	1	4	0	3	3
	365	BMS	M	RCA	Single	Distal					3.60081	3.7086	2.07258	9.38199	0.3838	0.454744	0.507374	3	1.5	4	0	3	3
	365	BMS	M	RCA	Single	Mean	2.99	3.42	1.14381	3.24	4.26031	3.34563	2.13964	9.74557	0.436109	0.393235	0.441393	1.78519	1.32222	4	0	3	3
	365	BMS	M	LCX	Single	Proximal	2.67	2.97	1.11236	2.69	3.14078	2.60519	1.03566	6.78163	0.463131	0.352534	0.453394	1	1.22222	4	0	3	2
	365	BMS	M	LCX	Single	Middle					3.27297	1.85345	1.66774	6.79416	0.481733	0.25672	0.361548	1	1.4	4	0	3	1
	365	BMS	M	LCX	Single	Distal					2.82888	2.65296	1.60983	7.09167	0.398902	0.37203	0.483954	1.5	1	4	0	3	2
	365	BMS	M	LCX	Single	Mean	2.67	2.97	1.11236	2.69	3.08088	2.37053	1.43774	6.88915	0.447922	0.327094	0.432965	1.16667	1.20741	4	0	3	1.66667
	365	DES	M	RCA	Single	Proximal	2.99	3.27	1.09365	3.11	5.65445	0.670136	1.55854	7.88313	0.717286	0.0772738	0.105957	0	0.166667	4	0	3	0
	365	DES	M	RCA	Single	Middle					5.75877	0.493381	1.46613	7.71828	0.746121	0.0568063	0.0789139	0	0.5	4	0	3	0
	365	DES	M	RCA	Single	Distal					5.11235	1.36713	1.17822	7.6577	0.667609	0.160474	0.210994	0	1	4	0	3	1
	365	DES	M	RCA	Single	Mean	2.99	3.27	1.09365	3.11	5.50852	0.843551	1.40096	7.75304	0.710338	0.0981847	0.131955	0	0.555556	4	0	3	0.333333
	365	BMS	F	LAD	Single	Proximal	2.91	3.24	1.1134	3.07	3.92	2.11	1.37	7.4	0.52973	0.268389	0.349917	1.44444	0.555556	4	0	3	1
	365	BMS	F	LAD	Single	Middle					5.19917	1.90139	0.875884	7.97644	0.651815	0.216942	0.26778	0.928571	0.285714	4	0	3	1
	365	BMS	F	LAD	Single	Distal					6.14759	1.56148	0.946819	8.65589	0.710221	0.167614	0.202551	0.466667	0.533333	4	0	3	0
	365	BMS	F	LAD	Single	Mean	2.91	3.24	1.1134	3.07	5.08892	1.85762	1.06423	8.01078	0.630589	0.217648	0.273416	0.946561	0.458201	4	0	3	0.666667
	365	BMS	F	RCA	Single	Proximal	2.89	3.33	1.15225	3.12	5.74403	1.31195	0.987045	8.04303	0.714163	0.146486	0.185935	0.75	0.375	4	0	3	1
	365	BMS	F	RCA	Single	Middle					5.43535	1.57941	0.776127	7.79089	0.697655	0.178936	0.225155	0.615385	0.538462	4	0	3	1
	365	BMS	F	RCA	Single	Distal					4.86698	1.78172	0.966074	7.61478	0.63915	0.210095	0.26798	1.55556	0.777778	4	0	3	1
	365	BMS	F	RCA	Single	Mean	2.89	3.33	1.15225	3.12	5.34879	1.55769	0.909749	7.81623	0.683656	0.178505	0.226357	0.973647	0.563746	4	0	3	1
	365	DES	F	LCX	Single	Proximal	2.55	2.91	1.14118	2.7	4.04696	1.31373	0.716376	6.07706	0.66594	0.171294	0.245067	0.846154	0.461538	4	0	3	1
	365	DES	F	LCX	Single	Middle					4.30756	1.44096	0.736685	6.4852	0.664213	0.181749	0.250666	0.714286	0.142857	4	0	3	1
	365	DES	F	LCX	Single	Distal					3.63491	1.61253	0.560911	5.80835	0.625807	0.216754	0.307299	1.25	0	4	0	3	1
	365	DES	F	LCX	Single	Mean	2.55	2.91	1.14118	2.7	3.99647	1.45574	0.671324	6.12354	0.651987	0.189932	0.267678	0.936813	0.201465	4	0	3	1
	365	BMS	F	RCA	Single	Proximal	2.84	3.28	1.15493	3.03	5.70073	1.24521	0.742577	7.68852	0.741461	0.139859	0.179271	0.933333	0.866667	4	0	3	0
	365	BMS	F	RCA	Single	Middle					5.48202	1.18096	0.995901	7.65888	0.715773	0.135351	0.177242	1	0.75	4	0	3	1
	365	BMS	F	RCA	Single	Distal					5.46594	0.999318	1.45949	7.92475	0.68973	0.115519	0.154567	2	0	4	0	3	0
	365	BMS	F	RCA	Single	Mean	2.84	3.28	1.15493	3.03	5.54957	1.14183	1.06599	7.75738	0.715655	0.130243	0.17036	1.31111	0.538889	4	0	3	0.333333
	365	DES	F	LCX	Single	Proximal	2.94	3.28	1.11565	3.07	4.81075	2.29957	0.851337	7.96166	0.60424	0.266961	0.323413	1.92857	0.785714	4	0	3	1
	365	DES	F	LCX	Single	Middle					4.94816	2.07467	1.0452	8.06803	0.613305	0.240128	0.295418	1.35714	1.07143	4	0	3	2
	365	DES	F	LCX	Single	Distal					4.688	1.98847	1.09626	7.77273	0.603134	0.23623	0.297833	1.14286	1	4	0	3	1
	365	DES	F	LCX	Single	Mean	2.94	3.28	1.11565	3.07	4.81564	2.1209	0.997599	7.93414	0.606893	0.247773	0.305555	1.47619	0.952381	4	0	3	1.33333
	365	BMS	F	LAD	Single	Proximal	2.66	2.89	1.08647	2.86	5.33638	1.4164	1.19372	7.94651	0.671538	0.162797	0.209751	0	0.166667	4	1	3	0
	365	BMS	F	LAD	Single	Middle					5.28712	1.58414	1.14887	8.02012	0.659231	0.181632	0.230546	0.2	0.5	4	0	3	0
	365	BMS	F	LAD	Single	Distal					4.84224	2.16209	0.900125	7.90445	0.612596	0.251662	0.308679	0.928571	0.714286	4	0	3	0
	365	BMS	F	LAD	Single	Mean	2.66	2.89	1.08647	2.86	5.15525	1.72088	1.08091	7.95703	0.647789	0.198697	0.249658	0.37619	0.460317	4	0.333333	3	0
	365	DES	F	RCA	Single	Proximal	2.81	3.13	1.11388	3.03	4.78253	1.15997	1.79843	7.74092	0.617824	0.141512	0.195198	0	0.333333	4	0	3	1
	365	DES	F	RCA	Single	Middle					4.99424	0.880367	1.04191	6.91652	0.722075	0.10662	0.14986	0	0.428571	4	0	3	1
	365	DES	F	RCA	Single	Distal					5.33943	0.619523	1.25629	7.21525	0.740021	0.0735567	0.103965	0	0.0714286	4	0	3	0
	365	DES	F	RCA	Single	Mean	2.81	3.13	1.11388	3.03	5.03873	0.886618	1.36554	7.29089	0.693307	0.10723	0.149674	0	0.277778	4	0	3	0.666667
	365	DES	M	RCA	Single	Proximal	2.98	3.31	1.11074	3.27	6.09456	1.18149	1.24795	8.524	0.714989	0.129029	0.16238	0	0.142857	4	0	3	0
	365	DES	M	RCA	Single	Middle					5.7088	1.42354	1.19451	8.32685	0.68559	0.158726	0.19959	0	0	4	0	3	0
	365	DES	M	RCA	Single	Distal					5.9172	1.2415	1.19219	8.35089	0.708571	0.137123	0.173425	0	0	4	0	3	0
	365	DES	M	RCA	Single	Mean	2.98	3.31	1.11074	3.27	5.90685	1.28217	1.21155	8.40058	0.70305	0.141626	0.178465	0	0.047619	4	0	3	0
